# Supplementary material for: Sole microbiome progression in a hatchery life cycle, from egg to juvenile
Source: Front Microbiol. 2023 Jun 26;14:1188876. doi: 10.3389/fmicb.2023.1188876 (PMC10331008; doi:10.3389/fmicb.2023.1188876)
Supplement: Supplementary file 3 [file Table_2.XLSX]

## Sheet: Folha1
Table S2. Total number of sequences obtained for each sample after sequencing (Input - raw sequences), and number of sequences after each DADA2 treatment: after filtering out low-quality sequencing reads (Filtered), trimming the reads to a consistent length (Denoised, forward F, reverse R), after merging (Merged) and after the removal of the chimeras (Nonchim). Alpha diversity is represented with…
Sample	Age	Sample_type	Stage	System	Input	Filtered	denoisedF	denoisedR	Merged	nonchim	Observed	Shannon
1	-2	Egg	Egg	Incubators	94251	76569	74166	76043	65797	57331	413	4.23248
2	-2	Egg	Egg	Incubators	124118	97929	96442	97295	90485	72105	233	3.25645
3	2	Larvae	Larvae	Larvae	68227	31864	30210	29959	19668	18728	188	3.65504
4	2	Larvae	Larvae	Larvae	119526	47300	43423	44722	25513	24071	303	3.74151
5	14	Larvae	Larvae	Larvae	168295	109465	105917	106970	91004	80637	519	3.79112
6	14	Larvae	Larvae	Larvae	144234	112234	110000	111366	103729	84491	376	3.41716
7	49	Mucus	Juvenile	Weaning	130489	57254	53827	53541	42076	40838	457	3.98277
8	49	Mucus	Juvenile	Weaning	70189	33506	30507	30398	19859	19371	273	3.83367
9	49	Gill	Juvenile	Weaning	66801	31770	28803	28397	21042	21131	328	4.29942
10	49	Gill	Juvenile	Weaning	95048	53681	52025	52066	40939	38167	284	4.13683
11	49	Intestine	Juvenile	Weaning	94346	43273	41662	42398	34210	30171	253	3.62192
12	49	Intestine	Juvenile	Weaning	53208	36470	35815	36255	34003	32118	191	3.56254
13	49	Fin	Juvenile	Weaning	116665	47538	45868	45747	36780	35464	263	4.1119
14	49	Fin	Juvenile	Weaning	115389	54734	52535	52920	41327	36489	309	3.9712
15	119	Mucus	Juvenile	Pre-Ongrowing	77469	28520	26590	26459	19946	19317	343	4.3441
16	119	Mucus	Juvenile	Pre-Ongrowing	182975	102470	98446	100500	82145	72944	662	4.3599
17	119	Gill	Juvenile	Pre-Ongrowing	91379	64720	63338	63575	52907	46176	349	2.64903
18	119	Gill	Juvenile	Pre-Ongrowing	59545	47802	46750	47578	42897	41286	381	4.58659
19	119	Intestine	Juvenile	Pre-Ongrowing	77178	42546	41057	42176	34916	32518	365	4.74792
20	119	Intestine	Juvenile	Pre-Ongrowing	51665	45802	45660	45741	45450	39788	56	2.08163
21	119	Fin	Juvenile	Pre-Ongrowing	93971	44099	42579	42185	31330	29817	268	3.65693
22	119	Fin	Juvenile	Pre-Ongrowing	61893	42968	41587	41065	34077	33524	206	3.2733
23	146	Mucus	Juvenile	Pre-Ongrowing	61199	54768	53949	54272	49978	44113	95	2.60347
24	146	Mucus	Juvenile	Pre-Ongrowing	61585	53819	52888	53180	48632	42741	113	2.77164
25	146	Gill	Juvenile	Pre-Ongrowing	121053	108050	106548	107800	101100	77262	118	2.79132
26	146	Gill	Juvenile	Pre-Ongrowing	68277	64203	62924	63940	57332	42221	109	3.03462
27	146	Intestine	Juvenile	Pre-Ongrowing	71037	51315	47329	50425	37341	30437	417	4.79476
28	146	Intestine	Juvenile	Pre-Ongrowing	89575	56985	52974	55076	41826	36498	488	4.82587
29	146	Fin	Juvenile	Pre-Ongrowing	80104	54529	52135	53718	45519	41668	414	4.64429
30	146	Fin	Juvenile	Pre-Ongrowing	59219	41914	40081	41100	34141	30751	367	4.46981
31	Brineshrimp	Brineshrimp	Brineshrimp	Brineshrimp	55758	31621	30317	30516	23377	19685	143	2.95943
32	Brineshrimp	Brineshrimp	Brineshrimp	Brineshrimp	60167	53086	52598	52720	47987	45875	118	2.5775
33	Rotifer	Rotifer	Rotifer	Rotifer	40682	20106	18706	19007	12022	11362	235	4.35668
34	Rotifer	Rotifer	Rotifer	Rotifer	104716	58763	56349	57056	46133	42820	416	4.65248
