# Supplementary material for: Sole microbiome progression in a hatchery life cycle, from egg to juvenile
Source: Front Microbiol. 2023 Jun 26;14:1188876. doi: 10.3389/fmicb.2023.1188876 (PMC10331008; doi:10.3389/fmicb.2023.1188876)
Supplement: Supplementary file 4 [file Table_3.XLSX]

## Sheet: Folha1
	Kingdom	Phylum	Class	Order	Family	Genus	S1	S2	S3	S4	S5	S6	S7	S8	S9	S10	S11	S12	S13	S14	S15	S16	S17	S18	S19	S20	S21	S22	S23	S24	S25	S26	S27	S28	S29	S30	S31	S32	S33	S34
ASV1	Bacteria	Proteobacteria	Alphaproteobacteria	Rhizobiales	Rhizobiaceae	Allorhizobium-Neorhizobium-Pararhizobium-Rhizobium	3628	139	1498	4420	264	42	6930	2741	746	2983	4864	7738	2611	2633	1781	795	1062	2629	760	680	4251	4303	215	90	0	0	135	134	976	681	148	9023	1245	1526
ASV3	Bacteria	Proteobacteria	Alphaproteobacteria	Rhodobacterales	Rhodobacteraceae	Donghicola	0	0	21	20	0	0	0	0	0	0	0	55	0	0	0	0	21	0	275	0	0	0	0	0	24904	9399	0	0	0	0	0	0	0	0
ASV5	Bacteria	Bacteroidota	Bacteroidia	Flavobacteriales	Flavobacteriaceae	Tenacibaculum	4091	13846	20	117	184	14905	0	0	0	0	0	0	0	0	0	0	0	0	0	0	0	0	0	0	0	0	0	0	0	0	0	0	0	0
ASV6	Bacteria	Bacteroidota	Bacteroidia	Flavobacteriales	Flavobacteriaceae	Olleya	0	0	0	0	0	0	783	1066	157	897	352	212	560	775	646	15067	669	258	0	0	1675	176	0	0	0	0	1476	2553	2081	633	0	290	205	1126
ASV7	Bacteria	Proteobacteria	Gammaproteobacteria	Burkholderiales	Comamonadaceae	RS62 marine group	0	0	0	0	0	0	0	8	13	35	0	0	24	4	766	890	22991	62	23	0	105	1480	0	0	0	0	0	0	39	23	0	0	0	12
ASV8	Bacteria	Proteobacteria	Gammaproteobacteria	Enterobacterales	Pseudoalteromonadaceae	Pseudoalteromonas	472	8963	22	46	38	15285	51	0	22	19	0	0	38	30	0	22	5	0	18	0	0	0	107	29	0	0	0	0	0	0	0	0	0	0
ASV9	Bacteria	Proteobacteria	Gammaproteobacteria	Enterobacterales	Vibrionaceae	Vibrio	34	0	0	0	2293	0	121	324	48	57	68	66	96	393	340	1342	42	124	348	15288	208	102	0	0	0	0	465	535	121	141	1995	243	67	207
ASV10	Bacteria	Proteobacteria	Gammaproteobacteria	Burkholderiales	Comamonadaceae	Delftia	602	34	699	1460	133	20	2341	814	226	835	2620	2864	817	667	511	295	81	894	327	177	1266	842	64	28	3	0	42	43	466	199	58	2305	318	560
ASV12	Bacteria	Proteobacteria	Alphaproteobacteria	Rhodobacterales	Rhodobacteraceae	Epibacterium	0	0	0	0	76	0	0	0	0	0	0	0	0	0	0	0	0	0	0	0	0	0	9310	9071	554	149	0	0	0	0	0	0	0	0
ASV13	Bacteria	Proteobacteria	Gammaproteobacteria	Enterobacterales	Vibrionaceae	Vibrio	35	22	0	25	1875	10	0	0	0	0	0	0	0	0	0	0	0	0	61	0	0	0	9220	6504	10	8	0	0	0	0	0	0	0	0
ASV14	Bacteria	Proteobacteria	Alphaproteobacteria	Rhodobacterales	Rhodobacteraceae	Nioella	0	0	0	0	16583	0	0	0	0	0	0	0	0	0	0	0	0	0	0	0	0	0	0	0	0	0	0	0	0	0	0	0	0	0
ASV16	Bacteria	Bacteroidota	Bacteroidia	Flavobacteriales	Flavobacteriaceae	Mesoflavibacter	0	0	0	0	149	0	0	0	0	0	0	0	0	0	0	0	0	0	200	0	0	0	5607	6384	975	526	0	0	0	0	0	0	0	0
ASV17	Bacteria	Proteobacteria	Gammaproteobacteria	Enterobacterales	Vibrionaceae	Aliivibrio	0	0	0	0	0	0	0	0	0	0	0	0	0	0	87	1008	0	27	723	5236	46	34	0	0	0	0	530	859	110	85	3544	32	40	204
ASV18	Bacteria	Proteobacteria	Alphaproteobacteria	Rhodobacterales	Rhodobacteraceae	Epibacterium	0	0	0	19	0	0	0	0	15	0	0	0	0	0	0	14	0	0	110	0	0	0	1035	958	7313	2545	0	0	0	0	0	0	0	0
ASV19	Bacteria	Bacteroidota	Bacteroidia	Flavobacteriales	Cryomorphaceae	NS10 marine group	0	0	0	0	68	0	0	0	0	0	59	97	0	0	0	0	33	0	48	0	40	0	0	0	7211	3953	0	0	0	0	0	0	0	0
ASV20	Bacteria	Proteobacteria	Gammaproteobacteria	Pseudomonadales	Saccharospirillaceae	Litoribacillus	1349	8438	22	108	0	1239	0	0	0	0	0	0	0	0	0	0	0	0	0	0	0	0	0	0	0	0	0	0	0	0	0	0	0	0
ASV21	Bacteria	Proteobacteria	Gammaproteobacteria	Enterobacterales	Pseudoalteromonadaceae	Pseudoalteromonas	370	3723	0	10	0	6835	28	26	9	40	0	0	32	39	0	0	0	0	0	0	0	0	0	0	0	0	0	0	0	0	0	0	0	0
ASV22	Bacteria	Firmicutes	Bacilli	Mycoplasmatales	Mycoplasmataceae	Mycoplasma	0	0	0	0	0	0	0	0	0	0	0	0	0	0	0	0	0	0	43	5760	0	0	0	0	0	0	10	15	11	0	1792	2979	0	0
ASV23	Bacteria	Proteobacteria	Alphaproteobacteria	Rhizobiales	Beijerinckiaceae	Methylobacterium-Methylorubrum	520	13	159	415	28	6	1073	289	73	437	794	1932	261	552	170	118	139	254	49	137	695	404	22	15	0	0	26	12	150	97	25	1123	187	165
ASV24	Bacteria	Proteobacteria	Alphaproteobacteria	NA	NA	NA	0	0	64	287	629	0	553	263	325	909	502	21	1045	947	356	0	1291	0	0	0	0	0	0	0	0	0	0	0	817	0	503	0	429	1170
ASV25	Bacteria	Proteobacteria	Gammaproteobacteria	Thiotrichales	Thiotrichaceae	Leucothrix	0	22	0	0	0	51	13	0	9	26	90	14	0	90	60	501	366	311	166	0	46	152	0	0	0	0	957	1567	1478	1853	0	146	421	1743
ASV26	Bacteria	Bacteroidota	Bacteroidia	Flavobacteriales	Flavobacteriaceae	Polaribacter	38	0	0	0	11	0	418	131	2282	2201	346	734	1465	507	0	60	45	785	779	0	0	0	0	0	0	0	16	20	56	35	0	0	0	26
ASV27	Bacteria	Proteobacteria	Alphaproteobacteria	Rhizobiales	Rhizobiaceae	Cohaesibacter	15	0	13	0	86	0	0	0	0	0	0	0	0	0	0	0	0	0	161	0	0	0	0	0	5858	3526	0	0	0	0	0	0	0	6
ASV28	Bacteria	Proteobacteria	Alphaproteobacteria	Rhodobacterales	Rhodobacteraceae	Phaeobacter	359	1316	30	26	1105	1745	0	0	0	0	0	0	0	0	0	0	0	0	0	0	0	0	940	2203	1335	439	0	0	0	0	0	0	0	0
ASV29	Bacteria	Firmicutes	Bacilli	Mycoplasmatales	Mycoplasmataceae	Mycoplasma	0	0	0	0	0	0	0	0	0	0	0	0	0	0	22	54	0	0	67	3731	0	0	0	0	0	0	0	0	0	7	2264	3073	0	5
ASV32	Bacteria	Firmicutes	Bacilli	Mycoplasmatales	Mycoplasmataceae	Mycoplasma	0	0	0	0	0	0	0	0	0	0	0	0	0	0	0	30	0	0	0	1414	0	0	0	0	0	0	3	4	0	0	273	6943	0	0
ASV33	Bacteria	Bacteroidota	Bacteroidia	Flavobacteriales	Flavobacteriaceae	Olleya	0	0	0	0	0	0	386	370	39	353	177	75	82	293	149	4140	120	55	0	0	194	104	0	0	0	0	327	614	542	173	0	128	32	162
ASV34	Bacteria	Proteobacteria	Alphaproteobacteria	Rhizobiales	Beijerinckiaceae	Methylobacterium-Methylorubrum	488	9	122	277	71	0	765	415	58	422	464	1610	364	366	162	114	83	138	115	87	346	256	20	5	0	0	11	0	82	82	20	883	92	157
ASV35	Bacteria	Proteobacteria	Alphaproteobacteria	NA	NA	NA	0	0	0	0	0	0	0	0	0	0	0	0	0	0	0	128	64	773	0	0	35	0	0	0	0	0	600	801	1486	1327	0	2232	150	446
ASV37	Bacteria	Actinobacteriota	Actinobacteria	Propionibacteriales	Propionibacteriaceae	Cutibacterium	19	41	1071	688	85	25	26	20	20	81	225	170	128	49	12	43	16	0	4552	5	31	18	0	0	0	0	17	10	23	14	16	290	16	44
ASV38	Bacteria	Bacteroidota	Bacteroidia	Flavobacteriales	Cryomorphaceae	Luteibaculum	0	0	0	0	7513	0	0	0	0	0	0	0	0	0	0	0	0	0	0	0	0	0	0	0	0	0	0	0	0	0	0	0	0	0
ASV39	Bacteria	Proteobacteria	Gammaproteobacteria	Enterobacterales	Vibrionaceae	Vibrio	0	0	0	0	331	0	0	0	0	0	0	0	0	0	0	0	0	0	0	0	0	0	4155	2852	0	0	0	0	0	0	0	0	0	0
ASV40	Bacteria	Proteobacteria	Gammaproteobacteria	Enterobacterales	Vibrionaceae	Vibrio	0	0	0	0	356	0	0	0	0	0	0	0	0	0	0	0	0	0	0	0	0	0	4166	2778	0	0	11	0	0	0	1	0	0	2
ASV41	Bacteria	Proteobacteria	Alphaproteobacteria	Rhodobacterales	Rhodobacteraceae	Phaeobacter	363	2957	0	36	34	3609	0	0	8	38	177	0	3	24	0	0	0	0	0	0	0	0	0	0	0	0	0	0	0	0	0	0	0	0
ASV42	Bacteria	Verrucomicrobiota	Verrucomicrobiae	Verrucomicrobiales	Rubritaleaceae	Rubritalea	8	0	0	0	0	0	0	0	0	0	0	0	0	0	74	793	261	401	0	0	30	0	0	0	0	0	1498	917	1132	556	0	175	81	1243
ASV44	Bacteria	Proteobacteria	Alphaproteobacteria	Kordiimonadales	NA	NA	233	2314	0	25	2	4287	0	0	0	0	0	0	0	0	0	0	0	0	0	0	0	0	0	0	0	0	0	0	0	0	0	0	0	0
ASV45	Bacteria	Bacteroidota	Bacteroidia	Flavobacteriales	Flavobacteriaceae	Tenacibaculum	130	1270	4	0	42	4945	0	0	0	0	0	0	0	0	0	0	0	0	0	0	0	0	0	0	0	0	0	0	0	0	0	0	0	0
ASV46	Bacteria	Bacteroidota	Bacteroidia	Flavobacteriales	Cryomorphaceae	NS10 marine group	0	0	0	0	33	0	19	0	0	0	34	0	63	0	0	0	0	0	108	16	0	0	0	0	3816	2250	0	0	0	16	0	0	0	0
ASV47	Bacteria	Proteobacteria	Alphaproteobacteria	Rhodobacterales	Rhodobacteraceae	Yoonia-Loktanella	11	0	0	0	0	0	995	332	705	1303	258	373	745	1395	0	0	0	0	0	0	0	0	0	0	0	0	0	0	0	0	0	0	0	0
ASV48	Bacteria	Proteobacteria	Gammaproteobacteria	Enterobacterales	Pseudoalteromonadaceae	Pseudoalteromonas	4627	14	0	0	0	0	182	39	179	427	51	123	155	141	0	0	0	0	57	0	0	0	0	0	0	0	0	0	0	0	0	0	0	0
ASV49	Bacteria	Proteobacteria	Alphaproteobacteria	Rhodobacterales	Rhodobacteraceae	NA	0	0	0	0	0	0	0	0	0	0	0	0	0	0	0	894	207	2006	0	7	12	8	0	0	0	0	515	843	531	394	0	65	115	274
ASV50	Bacteria	Proteobacteria	Gammaproteobacteria	Pseudomonadales	Saccharospirillaceae	Oceaniserpentilla	77	4447	0	13	13	1285	0	0	0	0	0	0	0	0	0	0	0	0	0	0	0	0	0	0	0	0	0	0	0	0	0	0	0	0
ASV51	Bacteria	Proteobacteria	Gammaproteobacteria	Enterobacterales	Shewanellaceae	Shewanella	0	16	0	0	0	0	130	742	91	148	577	112	151	3657	0	0	0	0	51	8	0	0	0	0	0	0	0	0	0	0	10	0	0	0
ASV52	Bacteria	Bacteroidota	Bacteroidia	Flavobacteriales	Flavobacteriaceae	NA	0	0	0	0	0	0	0	0	0	0	0	0	0	0	0	0	8	0	72	0	0	0	0	0	2336	3113	0	0	0	0	0	0	0	0
ASV53	Bacteria	Desulfobacterota	Desulfuromonadia	PB19	NA	NA	0	0	0	0	4	0	0	0	0	0	0	0	0	0	5	865	6	355	0	0	0	0	0	0	0	0	640	619	354	2495	0	0	41	10
ASV54	Bacteria	Desulfobacterota	Desulfobacteria	Desulfobacterales	Desulfobacteraceae	Desulfocella	4982	0	0	0	0	0	0	0	0	0	0	0	0	0	0	0	0	0	66	0	0	0	0	0	0	0	0	0	0	0	0	0	0	0
ASV55	Bacteria	Proteobacteria	Gammaproteobacteria	Pseudomonadales	Marinomonadaceae	Marinomonas	0	0	0	8	54	0	0	0	0	0	13	0	0	0	0	0	0	0	53	0	0	0	0	0	1900	2894	0	0	0	0	0	0	0	0
ASV56	Bacteria	Proteobacteria	Alphaproteobacteria	Caulobacterales	Hyphomonadaceae	NA	0	0	0	0	0	0	0	0	0	0	0	0	0	0	50	770	0	1889	0	0	12	48	0	0	0	0	254	303	507	751	0	0	53	197
ASV58	Bacteria	NA	NA	NA	NA	NA	0	0	102	156	154	0	155	36	52	231	147	46	450	224	54	294	551	17	0	0	243	109	0	0	0	0	87	58	452	246	95	73	79	614
ASV59	Bacteria	Actinobacteriota	Actinobacteria	Micrococcales	Micrococcaceae	Micrococcus	0	0	0	0	4	0	0	0	0	10	0	0	11	0	0	0	981	0	45	0	0	0	0	0	0	0	188	326	1358	184	431	0	193	898
ASV60	Bacteria	Proteobacteria	Alphaproteobacteria	Rhodobacterales	Rhodobacteraceae	Tropicibacter	0	0	0	0	0	0	0	0	0	0	0	0	0	0	82	932	346	2428	0	0	95	60	0	0	0	0	76	66	113	64	0	0	30	45
ASV62	Bacteria	Proteobacteria	Alphaproteobacteria	Rhodobacterales	Rhodobacteraceae	Sulfitobacter	0	0	0	10	0	0	0	0	0	0	0	0	0	0	18	1164	86	1562	53	26	72	0	0	0	0	0	292	249	198	139	14	25	56	205
ASV63	Bacteria	Proteobacteria	Alphaproteobacteria	Rhodobacterales	Rhodobacteraceae	Sulfitobacter	0	0	0	1062	78	0	0	0	0	0	0	0	0	1	94	1207	129	176	101	0	19	33	162	264	0	0	211	207	159	138	0	0	66	45
ASV64	Bacteria	Bacteroidota	Bacteroidia	Flavobacteriales	Flavobacteriaceae	Sinomicrobium	0	0	0	0	0	0	663	72	99	194	866	1192	278	195	31	73	24	24	0	26	22	39	0	0	0	0	10	14	27	37	6	141	23	68
ASV65	Bacteria	Proteobacteria	Gammaproteobacteria	Pseudomonadales	Marinomonadaceae	Marinomonas	0	0	0	0	15	0	0	0	0	0	0	0	0	0	0	0	0	0	0	0	0	0	0	0	2301	1753	0	0	0	0	0	0	0	0
ASV66	Bacteria	NA	NA	NA	NA	NA	0	0	0	437	0	0	0	0	0	0	0	0	0	0	0	1712	0	24	0	0	1554	0	0	0	0	0	184	0	0	82	0	54	0	0
ASV67	Bacteria	Proteobacteria	Gammaproteobacteria	Enterobacterales	Pseudoalteromonadaceae	Pseudoalteromonas	0	1310	0	0	0	2655	0	0	0	0	0	0	0	0	0	0	0	0	0	0	0	0	0	0	0	0	0	0	0	0	0	0	0	0
ASV70	Bacteria	Proteobacteria	Gammaproteobacteria	Burkholderiales	Comamonadaceae	Delftia	66	0	119	184	24	0	398	106	37	188	321	510	124	197	103	91	0	94	52	31	217	108	0	0	0	0	0	0	41	46	20	417	58	67
ASV71	Bacteria	Proteobacteria	Alphaproteobacteria	Rhodobacterales	Rhodobacteraceae	Cognatishimia	0	0	0	0	3574	0	0	0	0	0	0	0	0	0	0	0	0	0	0	0	0	0	0	0	0	0	0	0	0	0	0	0	0	0
ASV72	Bacteria	Proteobacteria	Alphaproteobacteria	Rhodobacterales	Rhodobacteraceae	Pseudophaeobacter	1977	530	0	0	93	957	0	0	0	0	0	0	0	0	0	0	0	0	0	0	0	0	0	0	0	0	0	0	0	0	0	0	0	0
ASV73	Bacteria	Proteobacteria	Alphaproteobacteria	Rhodobacterales	Rhodobacteraceae	NA	0	0	0	0	0	0	0	0	0	0	0	0	0	0	31	297	23	575	117	0	0	25	0	0	0	0	364	381	533	363	0	255	75	422
ASV75	Bacteria	Bacteroidota	Bacteroidia	Flavobacteriales	Flavobacteriaceae	Kordia	0	0	0	0	0	0	0	0	0	0	0	0	0	0	70	175	67	15	0	0	0	25	0	0	0	0	1032	809	306	152	0	0	157	446
ASV76	Bacteria	Bacteroidota	Bacteroidia	Flavobacteriales	Flavobacteriaceae	Marixanthomonas	0	0	0	0	3206	0	0	0	0	0	0	0	0	0	0	0	0	0	0	0	0	0	0	0	0	0	0	0	0	0	0	0	0	0
ASV77	Bacteria	NA	NA	NA	NA	NA	0	255	363	159	142	285	0	45	95	376	0	315	0	0	0	201	303	0	0	0	147	0	0	0	0	0	0	0	0	0	141	0	87	254
ASV78	Bacteria	Proteobacteria	Alphaproteobacteria	Rhodobacterales	Rhodobacteraceae	NA	0	0	0	0	0	0	17	0	0	0	0	0	0	0	0	0	0	0	31	0	0	0	58	64	2350	609	0	0	0	0	0	0	0	0
ASV79	Bacteria	Proteobacteria	Gammaproteobacteria	Enterobacterales	Pseudoalteromonadaceae	Pseudoalteromonas	0	0	0	0	35	0	0	0	0	12	0	0	0	0	50	447	693	0	0	0	31	141	105	113	308	24	212	470	178	109	0	21	60	96
ASV80	Bacteria	Proteobacteria	Alphaproteobacteria	Rhodobacterales	Rhodobacteraceae	Pseudophaeobacter	203	1412	0	18	630	811	0	0	0	0	0	0	0	0	0	0	0	0	0	0	0	0	0	0	0	0	0	0	0	0	0	0	0	0
ASV82	Bacteria	Firmicutes	Clostridia	Peptostreptococcales-Tissierellales	Fusibacteraceae	Fusibacter	0	70	0	0	0	2976	0	0	0	0	0	0	0	0	0	0	0	0	0	0	0	0	0	0	0	0	0	0	0	0	0	0	0	0
ASV83	Bacteria	Proteobacteria	NA	NA	NA	NA	0	0	0	229	113	0	534	442	350	17	9	0	83	184	261	113	0	0	0	0	292	182	0	0	0	0	0	176	0	0	0	0	0	33
ASV84	Bacteria	Proteobacteria	Gammaproteobacteria	Enterobacterales	Vibrionaceae	Aliivibrio	15	0	0	0	0	0	28	0	31	0	0	0	38	0	17	116	0	21	349	1557	106	42	0	0	0	0	78	97	14	14	392	44	14	25
ASV85	Bacteria	Verrucomicrobiota	Verrucomicrobiae	Verrucomicrobiales	Rubritaleaceae	Rubritalea	0	0	0	0	0	0	0	0	0	0	0	0	0	0	67	869	167	507	0	0	28	9	0	0	0	0	262	278	208	214	0	119	36	210
ASV88	Bacteria	Proteobacteria	Alphaproteobacteria	Rhodobacterales	Rhodobacteraceae	Pseudophaeobacter	29	0	0	0	0	0	0	0	0	0	0	0	0	0	24	195	31	270	182	0	12	13	0	0	0	0	769	518	507	116	0	42	45	163
ASV89	Bacteria	Proteobacteria	Alphaproteobacteria	Rhodobacterales	Rhodobacteraceae	Pelagibaca	0	0	6	0	42	0	0	0	0	0	0	0	0	0	0	0	0	0	0	0	0	0	1143	1621	66	38	0	0	0	0	0	0	0	0
ASV90	Bacteria	Proteobacteria	Gammaproteobacteria	Enterobacterales	Colwelliaceae	Thalassotalea	0	0	0	0	0	0	0	0	0	0	0	0	0	0	71	315	55	82	0	0	50	125	0	0	0	0	418	727	331	212	0	51	135	312
ASV91	Bacteria	Bacteroidota	Bacteroidia	Flavobacteriales	Flavobacteriaceae	NA	0	0	0	0	0	0	0	0	0	0	0	0	0	0	0	0	0	0	61	0	66	0	0	0	1879	873	0	0	0	0	0	0	0	0
ASV92	Bacteria	Planctomycetota	OM190	NA	NA	NA	0	0	0	0	0	0	0	0	0	0	0	0	0	0	64	1524	270	179	6	0	12	5	0	0	0	0	178	119	187	90	0	0	17	57
ASV93	Bacteria	Proteobacteria	NA	NA	NA	NA	0	0	322	0	0	0	0	0	0	0	0	0	0	0	183	37	863	0	0	0	0	0	0	0	0	0	0	0	472	0	0	0	0	826
ASV94	Bacteria	Bacteroidota	Bacteroidia	Flavobacteriales	Flavobacteriaceae	Corallibacter	0	0	0	0	0	0	0	0	0	0	0	0	0	0	0	0	0	0	0	0	0	0	0	0	1245	1390	0	0	0	0	0	0	0	0
ASV95	Bacteria	Proteobacteria	Gammaproteobacteria	Enterobacterales	Vibrionaceae	Aliivibrio	0	0	8	0	0	0	0	0	0	0	0	0	0	0	10	255	0	6	89	976	33	15	0	0	0	0	96	176	14	25	838	0	16	27
ASV96	Bacteria	Actinobacteriota	Actinobacteria	Micrococcales	Micrococcaceae	Micrococcus	0	0	0	0	0	0	0	0	18	0	0	0	0	0	0	0	623	0	48	0	30	0	0	0	0	0	94	186	619	84	245	0	51	567
ASV97	Bacteria	Proteobacteria	Gammaproteobacteria	Pseudomonadales	Saccharospirillaceae	Oleispira	2492	35	0	0	0	32	0	0	0	0	0	0	0	0	0	0	0	0	0	0	0	0	0	0	0	0	0	0	0	0	0	0	0	0
ASV98	Bacteria	Bacteroidota	Bacteroidia	Flavobacteriales	Flavobacteriaceae	Pseudofulvibacter	0	52	0	0	2391	47	0	0	0	0	0	0	0	0	0	0	0	0	0	0	0	0	0	0	0	0	0	0	0	0	0	0	0	0
ASV99	Bacteria	Proteobacteria	Alphaproteobacteria	Rhodobacterales	Rhodobacteraceae	NA	0	0	0	0	44	0	0	0	0	0	0	0	0	0	0	0	0	0	0	0	0	0	0	0	1687	692	0	0	0	0	0	0	0	0
ASV101	Bacteria	Bacteroidota	Bacteroidia	Flavobacteriales	Crocinitomicaceae	Salinirepens	1766	0	0	0	610	0	0	0	0	0	0	0	0	0	0	0	0	0	0	0	0	0	0	0	0	0	0	0	0	0	0	0	0	0
ASV102	Bacteria	Proteobacteria	Gammaproteobacteria	Pseudomonadales	Nitrincolaceae	Profundimonas	106	117	0	0	0	41	122	181	98	678	783	13	59	148	0	0	0	0	0	0	0	0	0	0	0	0	0	0	0	0	0	0	0	0
ASV103	Bacteria	Proteobacteria	Alphaproteobacteria	Rhodobacterales	Rhodobacteraceae	Planktomarina	69	0	0	0	28	15	17	0	184	194	110	889	19	198	17	120	0	59	95	0	0	0	0	0	0	0	80	45	58	51	0	0	48	50
ASV104	Bacteria	Proteobacteria	Alphaproteobacteria	Rhodobacterales	Rhodobacteraceae	NA	0	0	0	0	0	0	0	339	65	692	5	0	0	1239	0	0	0	0	0	0	0	0	0	0	0	0	0	0	0	0	0	0	0	0
ASV105	Bacteria	Firmicutes	Clostridia	Peptostreptococcales-Tissierellales	Fusibacteraceae	Fusibacter	0	234	0	0	0	2005	0	0	0	0	0	0	0	0	0	0	0	0	0	0	0	0	0	0	0	0	0	0	0	0	0	0	0	0
ASV106	Bacteria	Proteobacteria	Gammaproteobacteria	Pseudomonadales	Saccharospirillaceae	Oceaniserpentilla	61	1666	0	0	0	501	0	0	0	0	0	0	0	0	0	0	0	0	0	0	0	0	0	0	0	0	0	0	0	0	0	0	0	0
ASV107	Bacteria	Bacteroidota	Bacteroidia	Bacteroidales	Marinifilaceae	Marinifilum	2175	7	0	0	0	26	0	0	0	0	0	0	0	0	0	0	0	0	0	0	0	0	0	0	0	0	0	0	0	0	0	0	0	0
ASV108	Bacteria	Verrucomicrobiota	Verrucomicrobiae	Verrucomicrobiales	Rubritaleaceae	Rubritalea	0	0	0	0	0	0	0	0	0	0	0	0	0	0	0	217	62	190	0	0	0	0	0	0	0	0	541	218	494	258	0	0	37	180
ASV109	Bacteria	Bacteroidota	Bacteroidia	Chitinophagales	Saprospiraceae	Lewinella	0	0	0	0	618	0	0	0	0	0	0	0	0	0	0	0	0	0	62	0	0	0	0	0	335	1180	0	0	0	0	0	0	0	0
ASV110	Bacteria	Proteobacteria	Gammaproteobacteria	Pseudomonadales	Saccharospirillaceae	Oleispira	31	114	0	0	0	105	314	143	245	509	52	107	355	210	0	0	0	0	0	0	0	0	0	0	0	0	0	0	0	0	0	0	0	0
ASV111	Bacteria	Proteobacteria	Gammaproteobacteria	Thiotrichales	Thiotrichaceae	Thiothrix	0	0	0	0	0	0	0	0	0	0	0	0	0	0	24	444	108	486	0	0	18	0	0	0	0	0	128	101	231	245	0	161	47	173
ASV112	Bacteria	Proteobacteria	Alphaproteobacteria	Rhodobacterales	Rhodobacteraceae	Planktotalea	49	0	0	0	0	0	39	31	213	464	935	42	26	344	0	0	0	0	14	0	0	0	0	0	0	0	0	0	0	0	0	0	0	0
ASV113	Bacteria	Proteobacteria	Gammaproteobacteria	Enterobacterales	Pseudoalteromonadaceae	Pseudoalteromonas	54	1372	0	15	0	703	0	0	0	0	0	0	0	0	0	0	0	0	0	0	0	0	0	0	0	0	0	0	0	0	0	0	0	0
ASV114	Bacteria	Proteobacteria	Gammaproteobacteria	Enterobacterales	Vibrionaceae	Vibrio	0	0	0	0	0	0	0	0	0	0	0	0	0	0	30	72	0	0	0	2041	0	0	0	0	0	0	0	0	0	0	0	0	0	0
ASV115	Bacteria	Dependentiae	Babeliae	Babeliales	NA	NA	0	0	0	0	0	0	0	0	0	0	0	0	0	0	6	876	192	56	0	2	3	0	0	0	0	0	129	365	218	148	0	20	12	54
ASV116	Bacteria	NA	NA	NA	NA	NA	0	0	0	0	0	0	0	25	0	249	57	0	0	265	57	208	193	0	0	0	318	112	0	0	0	0	140	54	0	314	0	83	0	0
ASV117	Bacteria	Bacteroidota	Bacteroidia	Flavobacteriales	Flavobacteriaceae	Polaribacter	0	0	0	0	0	0	0	0	710	445	59	0	462	25	0	0	0	0	374	0	0	0	0	0	0	0	0	0	0	0	0	0	0	0
ASV119	Bacteria	NA	NA	NA	NA	NA	0	0	166	200	0	0	221	171	158	0	0	0	0	166	313	43	17	0	47	0	149	56	0	0	0	0	0	147	24	0	0	0	0	170
ASV120	Bacteria	Proteobacteria	Gammaproteobacteria	Enterobacterales	Pseudoalteromonadaceae	Pseudoalteromonas	213	1287	0	2	0	531	0	0	0	0	0	0	0	0	0	3	0	0	0	0	0	0	0	0	0	0	0	0	0	0	0	0	0	0
ASV121	Bacteria	Actinobacteriota	Actinobacteria	Micrococcales	Brevibacteriaceae	Brevibacterium	0	0	0	0	0	0	273	49	55	188	398	565	140	102	0	47	22	6	0	10	44	17	0	0	0	0	14	7	10	11	0	44	15	12
ASV122	Bacteria	Proteobacteria	Gammaproteobacteria	NA	NA	NA	0	0	0	0	2011	0	0	0	0	0	0	0	0	0	0	0	0	0	0	0	0	0	0	0	0	0	0	0	0	0	0	0	0	0
ASV123	Bacteria	Proteobacteria	Alphaproteobacteria	Rhodobacterales	Rhodobacteraceae	Paracoccus	0	0	0	0	0	0	0	0	0	0	0	0	0	0	0	15	23	1715	0	0	31	0	0	0	0	0	16	16	51	28	0	0	28	9
ASV124	Bacteria	Proteobacteria	Alphaproteobacteria	Rhodobacterales	Rhodobacteraceae	Marivivens	0	0	0	0	0	0	0	0	0	0	0	0	0	0	0	0	0	0	57	0	0	0	0	0	1155	700	0	0	0	0	0	0	0	0
ASV126	Bacteria	Proteobacteria	Alphaproteobacteria	Rhodobacterales	Rhodobacteraceae	NA	1357	105	0	0	0	351	26	0	0	0	0	0	0	29	0	0	0	0	0	0	0	0	0	0	0	0	0	0	0	0	0	0	0	0
ASV127	Bacteria	Proteobacteria	Alphaproteobacteria	Caulobacterales	Hyphomonadaceae	NA	0	0	0	0	0	0	0	0	0	0	0	0	0	0	0	29	24	101	0	0	0	0	0	0	0	0	229	196	469	514	0	36	17	248
ASV128	Bacteria	NA	NA	NA	NA	NA	106	0	0	86	202	177	0	0	0	0	267	0	0	161	0	149	0	97	0	0	0	0	0	0	0	0	0	138	201	219	0	54	0	0
ASV129	Bacteria	Proteobacteria	Gammaproteobacteria	Pseudomonadales	Marinomonadaceae	Marinomonas	0	0	0	0	135	0	317	177	167	465	54	21	104	339	0	0	0	0	0	0	0	0	0	0	0	0	0	0	0	0	0	0	0	0
ASV130	Bacteria	Proteobacteria	Gammaproteobacteria	Enterobacterales	Vibrionaceae	Vibrio	100	0	0	0	97	0	0	0	0	0	0	0	0	0	0	22	0	0	0	0	0	0	447	1061	0	0	0	0	0	0	0	0	0	0
ASV131	Bacteria	Bacteroidota	Bacteroidia	Flavobacteriales	Flavobacteriaceae	Euzebyella	0	0	0	0	9	0	0	0	0	0	0	0	0	0	0	0	0	0	51	4	0	0	0	0	1110	553	0	0	0	0	0	0	0	0
ASV132	Bacteria	Proteobacteria	Alphaproteobacteria	Rhodobacterales	Rhodobacteraceae	Litoreibacter	21	0	0	0	0	0	20	34	35	129	73	170	0	34	0	395	60	61	88	25	0	0	0	0	0	0	122	111	67	46	0	78	26	95
ASV133	Bacteria	NA	NA	NA	NA	NA	0	0	92	0	0	0	34	180	0	237	122	0	0	312	192	0	0	0	0	0	0	0	0	0	0	0	0	228	0	0	144	0	143	0
ASV134	Bacteria	Bacteroidota	Bacteroidia	Flavobacteriales	Crocinitomicaceae	Salinirepens	77	435	0	65	407	693	0	0	0	0	0	0	0	0	0	0	0	0	0	0	0	0	0	0	0	0	0	0	0	0	0	0	0	0
ASV135	Bacteria	Bacteroidota	Bacteroidia	Flavobacteriales	Flavobacteriaceae	Mesoflavibacter	0	0	0	0	0	0	0	0	0	0	0	0	0	0	0	0	0	0	0	0	0	0	800	876	0	0	0	0	0	0	0	0	0	0
ASV137	Bacteria	Proteobacteria	Alphaproteobacteria	Rhodobacterales	Rhodobacteraceae	Pseudooceanicola	0	0	0	0	0	0	0	0	0	0	0	0	0	0	6	276	200	1077	0	0	0	0	0	0	0	0	25	24	7	23	0	0	0	34
ASV138	Bacteria	Proteobacteria	Gammaproteobacteria	Enterobacterales	Pseudoalteromonadaceae	Pseudoalteromonas	0	0	0	20	15	0	0	16	0	48	0	0	13	20	70	396	21	23	0	0	0	40	239	267	34	14	123	152	34	31	0	0	19	52
ASV139	Bacteria	Proteobacteria	Alphaproteobacteria	Rhodobacterales	Rhodobacteraceae	Paracoccus	0	0	0	0	0	0	0	0	0	0	0	0	0	0	0	0	0	0	0	0	0	0	103	1361	152	24	0	0	0	0	0	0	0	0
ASV140	Bacteria	Proteobacteria	Alphaproteobacteria	Rhodobacterales	Rhodobacteraceae	Shimia	1015	324	0	0	0	264	0	0	0	0	0	0	0	0	0	0	0	0	0	0	0	0	0	0	0	0	0	0	0	0	0	0	0	0
ASV141	Bacteria	Proteobacteria	Gammaproteobacteria	Enterobacterales	Vibrionaceae	Aliivibrio	0	0	0	0	0	0	48	0	59	0	0	1	27	0	5	70	8	14	427	403	30	10	0	0	0	0	44	68	8	12	277	47	2	27
ASV143	Bacteria	Proteobacteria	Alphaproteobacteria	Rhodobacterales	Rhodobacteraceae	Halocynthiibacter	716	165	0	0	0	629	0	0	0	0	0	0	0	0	0	0	0	0	0	0	0	0	0	0	0	0	0	0	0	0	0	0	0	0
ASV144	Bacteria	Proteobacteria	Gammaproteobacteria	Enterobacterales	Alteromonadaceae	Alteromonas	0	0	33	98	41	0	0	0	0	0	0	0	0	0	0	0	0	0	0	0	0	0	672	379	152	134	0	0	0	0	0	0	0	0
ASV145	Bacteria	Bacteroidota	Bacteroidia	Flavobacteriales	Flavobacteriaceae	NS3a marine group	0	0	0	0	1504	0	0	0	0	0	0	0	0	0	0	0	0	0	0	0	0	0	0	0	0	0	0	0	0	0	0	0	0	0
ASV146	Bacteria	Proteobacteria	Gammaproteobacteria	Enterobacterales	Pseudoalteromonadaceae	Pseudoalteromonas	0	0	0	0	12	0	176	62	249	500	73	13	167	200	0	0	0	0	0	0	0	0	0	0	0	0	0	0	0	0	0	0	0	0
ASV147	Bacteria	Proteobacteria	Alphaproteobacteria	Rhodobacterales	Rhodobacteraceae	Defluviimonas	0	0	0	0	0	0	0	0	0	0	0	0	0	0	0	380	286	513	0	0	0	0	0	0	0	0	69	56	103	43	0	0	0	0
ASV148	Bacteria	Proteobacteria	Alphaproteobacteria	Rhodobacterales	Rhodobacteraceae	Lentibacter	0	0	0	0	0	0	0	0	0	0	0	0	0	0	0	111	0	414	0	0	0	0	0	0	0	0	144	277	124	100	0	0	70	151
ASV150	Bacteria	Proteobacteria	Gammaproteobacteria	Enterobacterales	Colwelliaceae	Colwellia	0	1053	0	0	0	293	0	0	0	0	0	0	0	0	0	0	0	0	23	0	0	0	0	0	0	0	0	0	0	0	0	0	0	0
ASV152	Bacteria	Proteobacteria	Gammaproteobacteria	Pseudomonadales	Marinomonadaceae	Marinomonas	971	134	0	10	179	58	0	0	0	0	0	0	0	0	0	0	0	0	0	0	0	0	0	0	0	0	0	0	0	0	0	0	0	0
ASV153	Bacteria	Proteobacteria	Gammaproteobacteria	Enterobacterales	Colwelliaceae	Colwellia	773	217	6	39	228	85	0	0	0	0	0	0	0	0	0	0	0	0	0	0	0	0	0	0	0	0	0	0	0	0	0	0	0	0
ASV154	Bacteria	Proteobacteria	Gammaproteobacteria	Enterobacterales	Vibrionaceae	Vibrio	0	0	0	0	0	0	0	0	0	0	0	0	0	0	24	61	0	0	0	492	0	0	0	0	0	0	162	134	35	43	261	21	68	38
ASV155	Bacteria	Bacteroidota	Bacteroidia	Flavobacteriales	Cryomorphaceae	NA	0	0	0	0	1336	0	0	0	0	0	0	0	0	0	0	0	0	0	0	0	0	0	0	0	0	0	0	0	0	0	0	0	0	0
ASV156	Bacteria	Proteobacteria	Alphaproteobacteria	Rhodobacterales	Rhodobacteraceae	NA	0	0	0	0	25	0	0	0	0	0	0	0	0	0	0	0	0	0	0	0	0	0	637	628	27	12	0	0	0	0	0	0	0	0
ASV157	Bacteria	Proteobacteria	Alphaproteobacteria	Rickettsiales	NA	NA	0	0	0	0	0	0	401	195	192	88	39	0	172	177	0	0	29	0	0	0	0	0	0	0	0	0	0	0	26	0	0	0	0	0
ASV158	Bacteria	Bacteroidota	Bacteroidia	Flavobacteriales	Flavobacteriaceae	Maribacter	0	0	0	0	25	0	0	0	0	0	0	0	0	0	0	30	0	0	0	0	0	0	0	42	607	203	162	75	73	35	0	20	0	42
ASV159	Bacteria	Proteobacteria	Alphaproteobacteria	Rhodobacterales	Rhodobacteraceae	Pseudophaeobacter	173	414	0	21	0	613	0	0	0	0	0	0	0	0	0	0	0	0	74	0	0	0	0	0	0	0	0	0	0	0	0	0	0	0
ASV161	Bacteria	Proteobacteria	Alphaproteobacteria	Rhodobacterales	Rhodobacteraceae	Pseudorhodobacter	0	0	0	0	0	0	0	0	0	0	0	0	0	0	0	216	0	945	0	0	0	0	0	0	0	0	14	12	9	11	0	0	22	9
ASV162	Bacteria	Desulfobacterota	Desulfovibrionia	Desulfovibrionales	Desulfovibrionaceae	Desulfovibrio	1230	0	0	0	0	0	0	0	0	0	0	0	0	0	0	0	0	0	0	0	0	0	0	0	0	0	0	0	0	0	0	0	0	0
ASV163	Bacteria	Firmicutes	Bacilli	Bacillales	Planococcaceae	Psychrobacillus	0	0	0	0	0	0	189	28	25	73	117	271	133	44	23	52	19	27	0	5	73	0	0	0	0	0	7	12	0	0	0	0	0	58
ASV165	Bacteria	Proteobacteria	Alphaproteobacteria	Rhodobacterales	Rhodobacteraceae	Aliiroseovarius	4	0	0	0	0	0	0	0	0	0	0	0	0	0	23	147	30	729	0	0	0	13	0	0	0	0	47	38	37	41	0	0	0	32
ASV166	Bacteria	Proteobacteria	Alphaproteobacteria	Rhodobacterales	Rhodobacteraceae	Halocynthiibacter	17	0	0	0	0	0	92	35	104	514	7	135	74	134	0	0	0	0	0	0	0	0	0	0	0	0	0	0	0	0	0	0	0	0
ASV167	Bacteria	Bdellovibrionota	Bdellovibrionia	Bacteriovoracales	Bacteriovoracaceae	Peredibacter	0	0	0	0	1077	0	0	0	0	0	0	0	0	0	0	0	0	0	0	0	0	0	0	0	0	0	0	0	0	0	0	0	0	0
ASV168	Bacteria	Proteobacteria	Alphaproteobacteria	Rhodobacterales	Rhodobacteraceae	NA	0	0	0	0	0	0	0	0	77	73	0	899	0	20	0	0	0	0	0	0	0	0	0	0	0	0	0	0	0	0	0	0	0	0
ASV169	Bacteria	Proteobacteria	Gammaproteobacteria	Enterobacterales	Vibrionaceae	Vibrio	82	0	0	0	33	0	0	0	0	0	0	0	0	0	0	0	0	0	0	0	0	0	259	690	0	0	0	0	0	0	0	0	0	0
ASV170	Bacteria	Proteobacteria	Alphaproteobacteria	Rhodobacterales	Rhodobacteraceae	Pseudorhodobacter	0	0	0	0	0	0	0	0	0	0	0	0	0	0	10	142	16	643	0	6	0	31	0	0	0	0	40	25	42	44	0	22	0	18
ASV171	Bacteria	Proteobacteria	Alphaproteobacteria	Rhodobacterales	Rhodobacteraceae	Halocynthiibacter	372	19	0	0	0	133	0	0	0	0	0	0	35	22	7	59	22	13	0	0	0	0	0	0	0	0	59	78	84	54	0	0	14	63
ASV172	Bacteria	Proteobacteria	Gammaproteobacteria	Pseudomonadales	Moraxellaceae	Acinetobacter	0	0	56	92	10	0	89	0	35	0	122	291	38	41	7	46	0	0	23	9	23	50	0	0	0	0	0	15	0	17	0	11	16	43
ASV173	Bacteria	Proteobacteria	Alphaproteobacteria	Sphingomonadales	Sphingomonadaceae	Altererythrobacter	0	0	0	0	0	0	0	0	0	0	0	0	0	0	47	127	19	82	0	0	52	0	0	0	0	0	148	169	161	59	0	0	68	99
ASV174	Bacteria	Bacteroidota	Bacteroidia	Bacteroidales	Bacteroidaceae	Bacteroides	0	0	0	0	0	0	0	0	0	0	0	0	0	0	0	0	0	0	486	82	17	68	0	3	0	0	0	0	0	0	0	372	0	0
ASV175	Bacteria	NA	NA	NA	NA	NA	0	0	23	52	104	0	0	0	0	0	0	0	0	0	0	0	0	0	597	0	0	0	0	0	0	0	0	0	0	0	173	0	63	0
ASV176	Bacteria	Bacteroidota	Bacteroidia	Flavobacteriales	Flavobacteriaceae	Tenacibaculum	0	0	0	0	0	0	0	0	0	0	0	0	0	0	0	23	0	0	0	0	0	0	0	0	0	0	874	20	8	69	0	0	0	17
ASV177	Bacteria	Bacteroidota	Bacteroidia	Cytophagales	Spirosomaceae	NA	0	0	0	0	0	0	0	0	0	0	0	0	0	0	6	56	21	156	0	0	0	0	0	0	0	0	228	59	144	214	0	0	37	80
ASV178	Bacteria	Proteobacteria	Alphaproteobacteria	Rhodobacterales	Rhodobacteraceae	Paracoccus	0	0	0	0	0	0	0	0	0	0	0	0	0	0	0	44	44	623	0	28	119	0	0	0	0	0	27	28	50	18	0	0	0	18
ASV179	Bacteria	Proteobacteria	Alphaproteobacteria	Rhodobacterales	Rhodobacteraceae	Litoreibacter	0	0	0	0	0	0	0	0	0	0	0	0	0	0	0	22	10	40	0	0	0	0	0	0	0	0	229	319	178	72	0	6	27	95
ASV180	Bacteria	Proteobacteria	Alphaproteobacteria	Caulobacterales	Hyphomonadaceae	Algimonas	12	486	0	0	0	495	0	0	0	0	0	0	0	0	0	0	0	0	0	0	0	0	0	0	0	0	0	0	0	0	0	0	0	0
ASV181	Bacteria	Proteobacteria	Alphaproteobacteria	Rhizobiales	Stappiaceae	Labrenzia	0	0	0	0	39	0	0	0	0	0	0	0	0	0	0	0	0	9	31	0	0	0	334	353	98	121	0	0	0	0	0	0	5	0
ASV182	Bacteria	Proteobacteria	Alphaproteobacteria	Rhodobacterales	Rhodobacteraceae	Pelagimonas	653	27	0	0	0	298	0	0	0	0	0	0	0	0	0	0	0	0	0	0	0	0	0	0	0	0	0	0	0	0	0	0	0	0
ASV183	Bacteria	Proteobacteria	Gammaproteobacteria	Enterobacterales	Colwelliaceae	Colwellia	808	107	0	0	0	40	0	0	0	0	0	0	0	0	0	0	0	0	0	0	0	0	0	0	0	0	0	0	0	0	0	0	0	0
ASV184	Bacteria	Proteobacteria	Gammaproteobacteria	Pseudomonadales	Pseudomonadaceae	Pseudomonas	0	0	0	0	0	0	0	0	0	0	0	0	0	0	0	0	0	0	865	0	0	32	0	0	0	0	0	0	0	0	0	32	26	0
ASV185	Bacteria	Proteobacteria	Alphaproteobacteria	Rhodobacterales	Rhodobacteraceae	NA	0	0	0	0	0	0	0	0	0	0	0	0	0	0	0	130	58	518	0	0	0	17	0	0	0	0	41	52	34	21	0	26	17	40
ASV186	Bacteria	Verrucomicrobiota	Verrucomicrobiae	Verrucomicrobiales	Rubritaleaceae	Persicirhabdus	0	0	0	0	0	0	0	0	0	0	0	0	0	0	0	0	0	0	2	0	0	0	0	0	406	538	0	0	0	0	0	0	0	0
ASV187	Bacteria	Proteobacteria	Gammaproteobacteria	Enterobacterales	Pseudoalteromonadaceae	Psychrosphaera	0	0	0	0	0	0	0	0	0	0	0	0	0	0	0	0	0	0	0	0	0	0	0	0	538	407	0	0	0	0	0	0	0	0
ASV188	Bacteria	Proteobacteria	Alphaproteobacteria	Rhodobacterales	Rhodobacteraceae	Sulfitobacter	0	0	0	0	24	0	0	0	0	0	0	0	0	0	0	157	15	108	0	0	0	0	0	0	0	0	216	186	87	63	0	8	28	47
ASV189	Bacteria	Proteobacteria	Gammaproteobacteria	Enterobacterales	Vibrionaceae	Vibrio	1	0	0	0	304	0	88	36	0	57	0	0	56	95	25	34	174	0	0	0	0	26	0	0	0	0	0	0	0	0	0	0	0	39
ASV190	Bacteria	Bacteroidota	Bacteroidia	Flavobacteriales	Flavobacteriaceae	Flavobacterium	0	0	0	0	0	0	0	0	0	0	0	0	0	0	0	18	28	0	0	0	0	0	0	0	0	0	143	169	170	286	0	0	45	74
ASV191	Bacteria	NA	NA	NA	NA	NA	0	0	0	0	0	0	498	0	355	0	0	0	75	0	0	0	0	0	0	0	0	0	0	0	0	0	0	0	0	0	0	0	0	0
ASV193	Bacteria	Bacteroidota	Bacteroidia	Cytophagales	Bernardetiaceae	Bernardetia	0	0	0	0	0	0	0	0	0	0	0	0	0	0	19	200	18	33	0	0	5	0	0	0	0	0	173	38	163	171	0	0	31	65
ASV194	Bacteria	Proteobacteria	Gammaproteobacteria	Enterobacterales	Colwelliaceae	Thalassotalea	84	529	0	0	0	302	0	0	0	0	0	0	0	0	0	0	0	0	0	0	0	0	0	0	0	0	0	0	0	0	0	0	0	0
ASV195	Bacteria	Proteobacteria	Gammaproteobacteria	Pseudomonadales	Pseudomonadaceae	Pseudomonas	0	0	0	0	16	0	0	0	0	0	0	0	0	0	0	0	24	0	771	0	0	31	0	0	0	0	0	0	26	0	0	0	0	44
ASV197	Bacteria	Bacteroidota	Bacteroidia	Flavobacteriales	Flavobacteriaceae	NA	0	0	0	0	0	0	0	0	0	0	0	0	0	0	0	99	57	251	0	0	0	0	0	0	0	0	71	55	140	116	0	0	16	95
ASV198	Bacteria	Proteobacteria	Gammaproteobacteria	Enterobacterales	Shewanellaceae	Psychrobium	80	734	0	0	0	68	0	0	0	0	0	0	0	0	0	0	0	0	0	0	0	0	0	0	0	0	0	0	0	0	0	0	0	0
ASV199	Bacteria	Proteobacteria	Gammaproteobacteria	Enterobacterales	Colwelliaceae	Thalassotalea	284	414	0	0	0	183	0	0	0	0	0	0	0	0	0	0	0	0	0	0	0	0	0	0	0	0	0	0	0	0	0	0	0	0
ASV200	Bacteria	Proteobacteria	Gammaproteobacteria	Enterobacterales	Vibrionaceae	Vibrio	0	0	0	0	880	0	0	0	0	0	0	0	0	0	0	0	0	0	0	0	0	0	0	0	0	0	0	0	0	0	0	0	0	0
ASV201	Bacteria	Proteobacteria	Gammaproteobacteria	Pseudomonadales	Saccharospirillaceae	Oleispira	0	0	0	0	0	0	198	51	92	274	23	0	141	76	0	0	0	0	0	0	0	0	0	0	0	0	0	0	0	0	0	0	0	0
ASV202	Bacteria	Proteobacteria	Alphaproteobacteria	Rhodobacterales	Rhodobacteraceae	Planktotalea	682	16	0	0	0	139	0	0	0	0	0	0	0	0	0	0	0	0	14	0	0	0	0	0	0	0	0	0	0	0	0	0	0	0
ASV203	Bacteria	Proteobacteria	Alphaproteobacteria	NA	NA	NA	0	0	0	0	0	0	0	0	0	0	0	0	0	0	4	5	0	792	0	0	0	0	0	0	0	0	10	0	20	11	0	0	0	6
ASV204	Bacteria	Bacteroidota	Bacteroidia	Flavobacteriales	Flavobacteriaceae	NA	0	0	0	0	0	0	0	0	0	0	0	0	0	0	0	69	154	51	0	0	0	93	0	0	0	0	89	143	91	66	0	0	36	56
ASV205	Bacteria	Proteobacteria	Alphaproteobacteria	Rhodobacterales	Rhodobacteraceae	Ruegeria	0	0	0	0	0	0	0	0	0	0	0	0	0	0	10	19	87	468	0	5	0	0	0	0	0	0	116	25	32	26	0	0	17	31
ASV206	Bacteria	Proteobacteria	Alphaproteobacteria	Rhodobacterales	Rhodobacteraceae	NA	0	0	0	0	0	0	0	0	0	0	0	0	0	0	0	31	0	572	0	0	0	0	0	0	0	0	26	21	43	141	0	0	0	0
ASV207	Bacteria	Proteobacteria	Gammaproteobacteria	Enterobacterales	Vibrionaceae	Vibrio	0	0	0	0	0	0	0	0	0	0	0	0	0	0	0	41	0	0	0	581	43	0	0	0	0	0	32	48	0	0	60	0	0	28
ASV208	Bacteria	Bacteroidota	Bacteroidia	Flavobacteriales	Flavobacteriaceae	Aurantivirga	0	0	0	0	831	0	0	0	0	0	0	0	0	0	0	0	0	0	0	0	0	0	0	0	0	0	0	0	0	0	0	0	0	0
ASV209	Bacteria	Proteobacteria	Gammaproteobacteria	Enterobacterales	Shewanellaceae	Psychrobium	0	20	0	0	0	0	60	117	135	204	27	63	123	59	0	0	0	0	0	0	0	0	0	0	0	0	0	0	0	0	0	0	0	0
ASV211	Bacteria	Bacteroidota	Bacteroidia	Flavobacteriales	Flavobacteriaceae	Tenacibaculum	0	0	0	0	70	0	0	0	0	0	0	0	0	0	0	0	0	0	55	0	0	0	0	0	438	244	0	0	0	0	0	0	0	0
ASV212	Bacteria	Desulfobacterota	Desulfobacteria	Desulfobacterales	Desulfobacteraceae	Desulfocella	793	0	0	0	0	0	0	0	0	0	0	0	0	0	0	0	0	0	0	0	0	0	0	0	0	0	0	0	0	0	0	0	0	0
ASV214	Bacteria	Bacteroidota	Bacteroidia	Bacteroidales	Marinifilaceae	Marinifilum	0	65	0	0	0	722	0	0	0	0	0	0	0	0	0	0	0	0	0	0	0	0	0	0	0	0	0	0	0	0	0	0	0	0
ASV215	Bacteria	NA	NA	NA	NA	NA	239	0	0	0	0	0	0	0	0	0	0	0	237	62	0	0	0	0	118	0	0	127	0	0	0	0	0	0	0	0	0	0	0	0
ASV216	Bacteria	Proteobacteria	Gammaproteobacteria	Enterobacterales	Colwelliaceae	Colwellia	0	548	0	0	0	234	0	0	0	0	0	0	0	0	0	0	0	0	0	0	0	0	0	0	0	0	0	0	0	0	0	0	0	0
ASV217	Bacteria	Proteobacteria	Gammaproteobacteria	Pseudomonadales	Marinobacteraceae	Marinobacter	0	0	0	0	0	0	75	22	43	167	9	0	30	80	0	0	0	0	0	0	0	0	0	0	231	119	0	3	0	0	0	0	0	0
ASV218	Bacteria	NA	NA	NA	NA	NA	0	0	0	41	0	0	190	93	84	55	0	0	70	123	122	0	0	0	0	0	0	0	0	0	0	0	0	0	0	0	0	0	0	0
ASV220	Bacteria	Bacteroidota	Bacteroidia	Flavobacteriales	Flavobacteriaceae	Flavobacterium	0	0	0	0	0	0	0	0	0	0	0	0	0	0	0	13	0	21	0	0	0	0	0	0	0	0	185	136	198	96	0	0	0	115
ASV222	Bacteria	Bacteroidota	Bacteroidia	Flavobacteriales	Flavobacteriaceae	Ulvibacter	0	0	0	0	0	0	0	0	0	0	0	0	0	0	0	14	0	0	252	0	0	0	0	0	0	0	185	97	53	27	0	0	27	102
ASV223	Bacteria	Proteobacteria	Alphaproteobacteria	Rhodobacterales	Rhodobacteraceae	Phaeobacter	0	0	0	0	0	0	0	0	0	0	0	0	0	0	0	186	0	76	0	0	0	0	0	0	205	65	73	55	71	17	0	0	8	0
ASV224	Bacteria	Firmicutes	Clostridia	Peptostreptococcales-Tissierellales	Fusibacteraceae	Fusibacter	0	82	0	0	0	672	0	0	0	0	0	0	0	0	0	0	0	0	0	0	0	0	0	0	0	0	0	0	0	0	0	0	0	0
ASV226	Bacteria	Proteobacteria	Alphaproteobacteria	Rhodobacterales	Rhodobacteraceae	NA	218	162	0	0	0	369	0	0	0	0	0	0	0	0	0	0	0	0	0	0	0	0	0	0	0	0	0	0	0	0	0	0	0	0
ASV227	Bacteria	Desulfobacterota	Desulfuromonadia	PB19	NA	NA	0	0	0	0	0	0	0	0	0	0	0	0	0	0	0	249	0	135	0	0	0	0	0	0	0	0	85	119	108	49	0	0	0	0
ASV228	Bacteria	Bacteroidota	Bacteroidia	Flavobacteriales	Flavobacteriaceae	Maribacter	0	0	0	0	0	0	0	0	0	0	0	0	0	0	0	99	123	67	0	0	0	0	0	0	0	0	143	101	84	57	0	0	37	28
ASV229	Bacteria	Proteobacteria	Gammaproteobacteria	Enterobacterales	Colwelliaceae	Thalassotalea	291	324	0	0	0	114	0	0	0	0	0	0	0	0	0	0	0	0	0	0	0	0	0	0	0	0	0	0	0	0	0	0	0	0
ASV230	Bacteria	Desulfobacterota	Desulfuromonadia	PB19	NA	NA	0	0	0	0	0	0	0	0	0	0	0	0	0	0	0	274	0	116	0	0	0	0	0	0	0	0	83	101	88	42	0	0	0	11
ASV231	Bacteria	Proteobacteria	Alphaproteobacteria	Caulobacterales	Hyphomonadaceae	Algimonas	0	0	0	0	0	4	0	0	0	0	0	0	0	0	14	147	0	59	0	0	7	0	0	0	0	0	78	111	92	43	0	0	0	157
ASV232	Bacteria	Proteobacteria	Gammaproteobacteria	Pseudomonadales	Halomonadaceae	Halomonas	0	0	0	0	0	0	0	0	0	0	0	0	0	0	0	5	6	0	0	0	0	0	386	301	8	0	0	0	0	0	0	0	0	0
ASV233	Bacteria	NA	NA	NA	NA	NA	0	0	42	97	0	0	0	0	0	57	33	0	198	0	0	0	0	0	0	0	0	0	0	0	0	0	30	38	0	0	129	8	72	0
ASV234	Bacteria	Proteobacteria	Alphaproteobacteria	Caulobacterales	Hyphomonadaceae	NA	0	0	0	0	0	0	0	0	0	0	0	0	0	0	28	113	0	248	0	0	0	0	0	0	0	0	33	49	68	89	0	71	0	0
ASV235	Bacteria	NA	NA	NA	NA	NA	0	0	0	0	0	0	180	0	88	0	0	0	251	0	0	0	0	0	0	0	0	0	0	0	0	0	0	0	0	0	85	0	84	0
ASV236	Bacteria	Bacteroidota	Bacteroidia	Chitinophagales	NA	NA	0	0	0	0	0	0	0	0	0	0	0	0	0	0	35	101	29	130	0	0	37	7	0	0	0	0	44	47	100	100	9	0	19	25
ASV237	Bacteria	NA	NA	NA	NA	NA	0	0	44	64	150	0	0	0	0	0	0	0	0	0	0	52	0	0	156	0	64	42	0	0	0	0	0	0	13	0	0	0	0	95
ASV238	Bacteria	Proteobacteria	Alphaproteobacteria	Rhodobacterales	Rhodobacteraceae	Pseudoruegeria	0	0	0	0	0	0	0	0	0	0	0	0	0	0	0	248	36	271	0	0	25	0	0	0	0	0	26	7	5	18	0	0	0	31
ASV239	Bacteria	Desulfobacterota	Desulfovibrionia	Desulfovibrionales	Desulfovibrionaceae	Halodesulfovibrio	604	0	0	0	0	0	0	0	0	0	0	0	0	0	0	0	0	0	56	0	0	0	0	0	0	0	0	0	0	0	0	0	0	0
ASV240	Bacteria	Verrucomicrobiota	Verrucomicrobiae	Verrucomicrobiales	Rubritaleaceae	Rubritalea	0	0	0	0	0	0	0	0	0	0	0	0	0	0	0	86	0	39	0	0	0	11	0	0	0	0	147	56	156	87	0	0	0	72
ASV241	Bacteria	Bdellovibrionota	Bdellovibrionia	Bacteriovoracales	Bacteriovoracaceae	Peredibacter	0	0	0	0	0	0	0	0	0	0	0	0	0	0	7	331	24	21	0	0	0	10	0	0	0	0	72	77	39	20	0	0	29	23
ASV242	Bacteria	Proteobacteria	Alphaproteobacteria	Rhizobiales	Rhizobiales Incertae Sedis	Anderseniella	0	0	0	0	0	0	0	0	0	0	0	0	0	0	0	150	76	186	0	0	10	0	0	0	0	0	56	38	65	37	0	11	0	24
ASV243	Bacteria	Proteobacteria	Gammaproteobacteria	Gammaproteobacteria Incertae Sedis	Unknown Family	Marinicella	39	3	0	0	0	33	0	0	13	3	0	0	0	26	32	71	0	183	40	0	21	0	0	0	0	0	33	31	57	19	0	0	0	47
ASV244	Bacteria	Proteobacteria	Alphaproteobacteria	Rhodobacterales	Rhodobacteraceae	Planktomarina	0	0	0	0	0	0	0	23	38	22	46	0	0	40	0	84	11	148	0	0	0	0	0	0	0	0	54	29	53	30	0	41	0	32
ASV245	Bacteria	Verrucomicrobiota	Verrucomicrobiae	Verrucomicrobiales	Rubritaleaceae	Persicirhabdus	0	0	0	0	0	0	0	0	0	0	0	0	0	0	55	200	87	164	0	0	23	0	0	0	0	0	33	15	0	36	0	0	0	37
ASV246	Bacteria	Proteobacteria	Gammaproteobacteria	Enterobacterales	Pseudoalteromonadaceae	Pseudoalteromonas	35	88	0	0	0	126	84	24	38	77	22	20	50	84	0	0	0	0	0	0	0	0	0	0	0	0	0	0	0	0	0	0	0	0
ASV247	Bacteria	Bacteroidota	Bacteroidia	Flavobacteriales	Flavobacteriaceae	Polaribacter	0	0	0	0	0	0	26	0	0	0	0	0	0	0	0	23	5	12	0	0	0	0	0	0	0	0	80	92	186	162	0	0	0	59
ASV248	Bacteria	Spirochaetota	Spirochaetia	Spirochaetales	Spirochaetaceae	NA	0	0	0	0	0	0	0	0	0	0	0	0	0	0	0	18	0	0	0	617	0	0	0	0	0	0	0	0	0	0	0	0	0	0
ASV249	Bacteria	Proteobacteria	Gammaproteobacteria	Pseudomonadales	Saccharospirillaceae	Oleispira	0	0	0	0	0	0	124	27	124	142	0	0	138	76	0	0	0	0	0	0	0	0	0	0	0	0	0	0	0	0	0	0	0	0
ASV250	Bacteria	Actinobacteriota	Actinobacteria	Micrococcales	Micrococcaceae	Micrococcus	0	0	0	0	0	0	0	0	0	0	0	0	0	0	0	0	174	0	0	0	0	0	0	0	0	0	27	61	144	53	51	0	0	119
ASV251	Bacteria	Proteobacteria	Alphaproteobacteria	Caulobacterales	Hyphomonadaceae	NA	0	0	0	0	0	0	0	0	0	0	0	0	0	0	0	84	8	60	0	0	0	0	0	0	0	0	66	54	95	163	0	0	0	97
ASV252	Bacteria	Bacteroidota	Bacteroidia	Chitinophagales	Saprospiraceae	NA	0	0	0	0	15	0	0	0	0	0	0	0	0	0	8	9	0	0	53	0	0	0	0	0	0	0	113	75	128	111	0	0	19	94
ASV253	Bacteria	Actinobacteriota	Actinobacteria	Micrococcales	Microbacteriaceae	Microbacterium	0	0	0	0	0	0	0	0	0	0	0	47	0	0	0	0	0	0	52	0	0	0	0	0	261	262	0	0	0	0	0	0	0	0
ASV254	Bacteria	Bacteroidota	Bacteroidia	Flavobacteriales	Flavobacteriaceae	Ulvibacter	0	0	0	0	619	0	0	0	0	0	0	0	0	0	0	0	0	0	0	0	0	0	0	0	0	0	0	0	0	0	0	0	0	0
ASV255	Bacteria	Proteobacteria	NA	NA	NA	NA	0	0	26	0	0	0	104	31	29	71	12	0	119	60	47	52	0	0	0	0	0	0	0	0	0	0	13	0	0	0	0	0	0	53
ASV256	Bacteria	Proteobacteria	Alphaproteobacteria	Rhodobacterales	Rhodobacteraceae	Pseudorhodobacter	0	0	0	0	0	0	0	0	0	0	0	0	0	0	23	87	0	294	0	0	4	0	0	0	0	0	29	23	28	69	0	0	0	59
ASV257	Bacteria	Verrucomicrobiota	Verrucomicrobiae	Verrucomicrobiales	Rubritaleaceae	Persicirhabdus	0	0	0	0	0	0	0	0	0	0	0	0	0	0	12	98	13	68	0	0	0	25	0	0	0	0	72	89	89	75	0	0	11	62
ASV258	Bacteria	NA	NA	NA	NA	NA	0	0	2	30	58	0	59	21	33	13	6	0	32	46	32	56	6	0	38	0	76	14	0	0	0	0	3	23	6	0	12	4	12	31
ASV261	Bacteria	Actinobacteriota	Actinobacteria	Micrococcales	Micrococcaceae	Micrococcus	0	0	0	0	0	0	0	0	0	0	0	0	0	0	0	0	197	0	0	0	0	0	0	0	0	0	13	50	141	7	57	0	25	120
ASV262	Bacteria	Proteobacteria	Alphaproteobacteria	Rhodobacterales	Rhodobacteraceae	Ruegeria	0	0	0	0	0	0	0	0	0	0	0	0	0	0	0	0	0	0	0	0	0	0	0	0	420	188	0	0	0	0	0	0	0	0
ASV263	Bacteria	Verrucomicrobiota	Verrucomicrobiae	Verrucomicrobiales	Rubritaleaceae	Rubritalea	107	0	0	0	0	0	0	0	0	0	0	0	0	0	0	0	0	54	0	0	0	0	0	0	0	0	142	48	124	74	0	0	0	57
ASV264	Bacteria	Proteobacteria	Gammaproteobacteria	Pseudomonadales	Nitrincolaceae	Neptunomonas	0	0	0	6	0	0	0	0	0	0	0	0	0	0	0	0	0	0	33	0	0	0	0	0	406	159	0	0	0	0	0	0	0	0
ASV266	Bacteria	Bacteroidota	Bacteroidia	Flavobacteriales	Flavobacteriaceae	Polaribacter	0	0	0	0	0	0	0	0	0	0	0	0	0	0	0	72	46	171	0	0	0	34	0	0	0	0	75	47	97	45	0	0	10	0
ASV267	NA	NA	NA	NA	NA	NA	0	0	32	0	0	0	0	66	0	36	29	0	0	82	104	0	0	0	0	0	0	0	0	0	0	0	0	64	0	0	52	0	47	84
ASV268	Bacteria	NA	NA	NA	NA	NA	0	0	0	0	0	0	258	6	300	0	0	0	26	0	0	0	0	0	0	0	0	0	0	0	0	0	0	0	0	0	0	0	0	0
ASV269	Bacteria	Proteobacteria	Gammaproteobacteria	Burkholderiales	Comamonadaceae	Comamonas	0	0	5	0	0	0	0	0	0	0	0	0	0	0	0	0	0	0	580	0	0	0	0	0	0	0	0	0	0	0	0	0	0	0
ASV271	Bacteria	Firmicutes	Bacilli	Lactobacillales	Streptococcaceae	Streptococcus	0	0	0	0	0	0	8	0	0	21	68	473	12	0	0	0	0	0	0	0	0	0	0	0	0	0	0	0	0	0	0	0	0	0
ASV272	Bacteria	Bacteroidota	Bacteroidia	Flavobacteriales	Flavobacteriaceae	Aquibacter	0	0	0	0	0	0	0	0	0	0	0	0	0	0	0	46	277	0	0	0	0	9	0	0	0	0	36	44	65	35	0	0	0	69
ASV273	Bacteria	Desulfobacterota	Desulfuromonadia	PB19	NA	NA	0	0	0	0	0	0	0	0	0	0	0	0	0	0	0	242	0	106	0	0	0	0	0	0	0	0	56	75	56	45	0	0	0	0
ASV275	Bacteria	Proteobacteria	Alphaproteobacteria	Rhodobacterales	Rhodobacteraceae	Defluviimonas	0	0	0	0	0	0	0	0	0	0	0	0	0	0	0	66	0	462	0	0	49	0	0	0	0	0	0	0	0	0	0	0	0	0
ASV277	Bacteria	Proteobacteria	NA	NA	NA	NA	0	0	0	22	75	0	87	41	52	18	23	0	55	33	78	0	0	0	0	0	0	0	0	0	0	0	0	44	0	0	27	0	0	21
ASV281	Bacteria	Proteobacteria	Alphaproteobacteria	Rhodobacterales	Rhodobacteraceae	Yoonia-Loktanella	0	0	0	0	0	0	0	0	0	0	0	0	0	0	27	188	0	205	0	0	0	0	0	0	0	0	48	31	34	33	0	0	0	0
ASV282	Bacteria	Bacteroidota	Bacteroidia	Bacteroidales	NA	NA	0	302	0	0	0	258	0	0	0	0	0	0	0	0	0	0	0	0	0	0	0	0	0	0	0	0	0	0	0	0	0	0	0	0
ASV283	Bacteria	Proteobacteria	Alphaproteobacteria	Rhodobacterales	Rhodobacteraceae	NA	0	0	0	0	0	0	0	0	0	0	0	0	0	0	0	83	34	161	0	0	52	0	0	0	0	0	37	59	62	36	0	0	0	36
ASV286	Bacteria	Proteobacteria	Alphaproteobacteria	Rhodobacterales	Rhodobacteraceae	Albirhodobacter	0	0	0	0	0	0	0	0	0	0	0	0	0	0	0	64	14	84	0	0	0	0	0	0	0	0	43	60	21	71	0	0	0	188
ASV287	Bacteria	Patescibacteria	Parcubacteria	Candidatus Campbellbacteria	NA	NA	0	0	0	0	540	0	0	0	0	0	0	0	0	0	0	0	0	0	0	0	0	0	0	0	0	0	0	0	0	0	0	0	0	0
ASV288	Bacteria	Proteobacteria	Gammaproteobacteria	Gammaproteobacteria Incertae Sedis	Unknown Family	Marinicella	0	0	0	0	0	0	0	0	0	0	0	0	0	0	0	111	0	139	0	0	0	11	0	0	0	0	45	23	68	52	0	14	15	61
ASV289	Bacteria	NA	NA	NA	NA	NA	0	0	0	0	219	0	0	0	0	0	0	0	0	0	0	0	0	0	318	0	0	0	0	0	0	0	0	0	0	0	0	0	0	0
ASV290	Bacteria	Proteobacteria	Gammaproteobacteria	Enterobacterales	Vibrionaceae	Photobacterium	0	0	0	0	0	0	0	0	0	0	19	503	0	14	0	0	0	0	0	0	0	0	0	0	0	0	0	0	0	0	0	0	0	0
ASV291	Bacteria	NA	NA	NA	NA	NA	0	0	0	28	48	0	0	0	0	0	0	0	59	0	0	61	17	0	0	0	54	43	0	0	0	0	49	29	39	51	0	57	0	0
ASV294	Bacteria	Bacteroidota	Bacteroidia	Flavobacteriales	Flavobacteriaceae	Tenacibaculum	0	0	0	0	10	0	76	18	45	102	39	0	8	222	0	0	0	0	0	0	0	0	0	0	0	0	0	0	0	0	0	0	0	0
ASV296	Bacteria	Bacteroidota	Bacteroidia	Flavobacteriales	Flavobacteriaceae	Pseudofulvibacter	247	93	11	45	0	122	0	0	0	0	0	0	0	0	0	0	0	0	0	0	0	0	0	0	0	0	0	0	0	0	0	0	0	0
ASV297	Bacteria	NA	NA	NA	NA	NA	0	0	0	0	0	0	0	0	0	0	0	0	0	0	0	307	0	0	0	0	210	0	0	0	0	0	0	0	0	0	0	0	0	0
ASV298	Bacteria	Firmicutes	Bacilli	Lactobacillales	Lactobacillaceae	Weissella	0	0	0	0	0	0	0	0	0	67	76	364	0	5	0	0	0	0	0	3	0	0	0	0	0	0	0	0	0	0	0	0	0	0
ASV299	Bacteria	Proteobacteria	Gammaproteobacteria	Enterobacterales	Colwelliaceae	Thalassotalea	0	0	0	0	0	0	0	0	0	0	0	0	0	0	0	56	0	0	0	0	32	0	0	0	0	0	158	145	31	35	0	0	0	57
ASV300	Bacteria	Bacteroidota	Bacteroidia	Flavobacteriales	NS9 marine group	NA	0	0	0	0	0	0	0	0	0	0	0	0	0	0	4	0	0	0	0	0	0	0	0	0	0	0	99	107	109	145	0	4	0	42
ASV302	Bacteria	Proteobacteria	Alphaproteobacteria	Caulobacterales	Hyphomonadaceae	Robiginitomaculum	0	0	0	0	0	0	0	0	0	0	0	0	0	0	0	84	21	65	0	0	0	0	0	0	0	0	34	48	74	104	0	0	8	67
ASV303	Bacteria	Bacteroidota	Bacteroidia	Flavobacteriales	Flavobacteriaceae	NA	0	0	0	0	0	0	0	0	0	0	0	0	0	0	0	40	59	267	0	0	0	4	0	0	0	0	18	23	20	35	0	0	0	35
ASV304	Bacteria	Proteobacteria	Gammaproteobacteria	Enterobacterales	Pseudoalteromonadaceae	Pseudoalteromonas	0	0	0	0	444	0	0	0	0	0	0	0	0	0	0	0	0	0	0	0	0	0	34	22	0	0	0	0	0	0	0	0	0	0
ASV305	Bacteria	Bacteroidota	Bacteroidia	Flavobacteriales	Flavobacteriaceae	Winogradskyella	0	0	0	0	497	0	0	0	0	0	0	0	0	0	0	0	0	0	0	0	0	0	0	0	0	0	0	0	0	0	0	0	0	0
ASV306	Bacteria	NA	NA	NA	NA	NA	0	0	0	0	0	0	88	54	37	32	36	0	84	53	110	0	0	0	0	0	0	0	0	0	0	0	0	0	0	0	0	0	0	0
ASV307	Bacteria	Bacteroidota	Bacteroidia	Flavobacteriales	Flavobacteriaceae	Tenacibaculum	0	400	0	0	0	91	0	0	0	0	0	0	0	0	0	0	0	0	0	0	0	0	0	0	0	0	0	0	0	0	0	0	0	0
ASV308	Bacteria	Proteobacteria	Alphaproteobacteria	Rhodobacterales	Rhodobacteraceae	NA	0	0	0	0	0	0	0	0	0	0	0	0	0	0	13	50	9	344	19	0	0	13	0	0	0	0	8	0	9	21	0	0	0	0
ASV309	Bacteria	Proteobacteria	Gammaproteobacteria	Burkholderiales	Methylophilaceae	Methylotenera	0	0	0	0	485	0	0	0	0	0	0	0	0	0	0	0	0	0	0	0	0	0	0	0	0	0	0	0	0	0	0	0	0	0
ASV310	Bacteria	Proteobacteria	Gammaproteobacteria	Pseudomonadales	Marinomonadaceae	Marinomonas	0	0	0	0	31	0	95	32	24	109	0	0	128	63	0	0	0	0	0	0	0	0	0	0	0	0	0	0	0	0	0	0	0	0
ASV311	Bacteria	Proteobacteria	Gammaproteobacteria	Pseudomonadales	Moraxellaceae	Acinetobacter	0	0	0	0	0	0	0	0	0	0	0	9	0	0	0	0	15	13	0	0	229	214	0	0	0	0	0	0	0	0	0	0	0	0
ASV312	Bacteria	NA	NA	NA	NA	NA	0	0	0	83	0	0	66	0	43	0	0	0	104	0	0	109	0	0	0	0	72	0	0	0	0	0	0	0	0	0	0	0	0	0
ASV314	Bacteria	Proteobacteria	Gammaproteobacteria	Enterobacterales	Shewanellaceae	Shewanella	0	0	0	0	0	0	0	103	0	0	0	0	0	372	0	0	0	0	0	0	0	0	0	0	0	0	0	0	0	0	0	0	0	0
ASV315	Bacteria	Bacteroidota	Bacteroidia	Flavobacteriales	Flavobacteriaceae	Maribacter	0	0	0	0	0	0	0	0	0	0	0	0	0	0	35	50	42	77	0	0	0	0	0	0	0	0	79	71	50	18	0	0	0	52
ASV316	Bacteria	Proteobacteria	Alphaproteobacteria	Rhodobacterales	Rhodobacteraceae	Oceanicella	0	0	0	0	0	0	0	0	0	0	0	0	0	0	0	66	9	17	0	0	0	0	0	0	0	0	28	101	101	86	0	0	0	65
ASV317	Bacteria	Proteobacteria	Gammaproteobacteria	Enterobacterales	Pseudoalteromonadaceae	Pseudoalteromonas	0	309	0	0	0	163	0	0	0	0	0	0	0	0	0	0	0	0	0	0	0	0	0	0	0	0	0	0	0	0	0	0	0	0
ASV318	Bacteria	NA	NA	NA	NA	NA	0	0	0	33	0	0	209	0	103	0	0	0	127	0	0	0	0	0	0	0	0	0	0	0	0	0	0	0	0	0	0	0	0	0
ASV319	Bacteria	Chloroflexi	Anaerolineae	Ardenticatenales	Ardenticatenaceae	NA	0	0	0	0	0	466	0	0	0	0	0	0	0	0	0	0	0	0	0	0	0	0	0	0	0	0	0	0	0	0	0	0	0	0
ASV320	Bacteria	Firmicutes	Bacilli	Bacillales	Planococcaceae	Psychrobacillus	0	0	0	0	0	0	104	0	0	67	96	47	0	33	0	47	0	0	0	0	0	29	0	0	0	0	0	0	3	0	7	29	0	0
ASV321	Bacteria	NA	NA	NA	NA	NA	0	53	0	0	0	402	0	0	0	0	0	0	0	0	0	0	0	0	0	0	0	0	0	0	0	0	0	0	0	0	0	0	0	0
ASV322	Bacteria	Myxococcota	Polyangia	Nannocystales	Nannocystaceae	NA	0	0	0	0	0	0	0	0	0	0	0	0	0	0	0	126	25	264	0	0	0	0	0	0	0	0	35	0	4	0	0	0	0	0
ASV323	Bacteria	Bacteroidota	Bacteroidia	Flavobacteriales	Flavobacteriaceae	Polaribacter	60	0	0	0	0	0	31	10	26	145	14	63	0	99	0	0	0	0	5	0	0	0	0	0	0	0	0	0	0	0	0	0	0	0
ASV324	Bacteria	Proteobacteria	Gammaproteobacteria	Enterobacterales	Vibrionaceae	Vibrio	0	0	0	0	259	0	0	0	0	0	0	0	0	0	0	0	0	0	0	0	0	0	0	2	164	28	0	0	0	0	0	0	0	0
ASV326	Bacteria	Proteobacteria	Gammaproteobacteria	Enterobacterales	Pseudoalteromonadaceae	Pseudoalteromonas	0	303	0	0	0	148	0	0	0	0	0	0	0	0	0	0	0	0	0	0	0	0	0	0	0	0	0	0	0	0	0	0	0	0
ASV327	Bacteria	Bacteroidota	Bacteroidia	Cytophagales	Cyclobacteriaceae	Marinoscillum	0	0	0	0	0	0	0	0	0	0	0	0	0	0	0	0	0	0	0	0	0	0	0	0	322	126	0	0	0	0	0	0	0	0
ASV328	Bacteria	Verrucomicrobiota	Verrucomicrobiae	Verrucomicrobiales	Rubritaleaceae	Rubritalea	0	0	0	0	0	0	0	0	0	0	0	0	0	0	16	75	0	46	0	0	0	0	0	0	0	0	109	50	62	45	0	0	0	44
ASV329	Bacteria	Proteobacteria	Alphaproteobacteria	Rhodobacterales	Rhodobacteraceae	Paracoccus	0	0	0	0	0	0	0	0	37	0	0	0	0	0	0	0	0	11	397	0	0	0	0	0	0	0	0	0	0	0	0	0	0	0
ASV331	Bacteria	NA	NA	NA	NA	NA	0	0	0	0	0	0	0	41	0	56	60	0	0	46	67	0	12	0	0	0	0	19	0	0	0	0	14	48	0	4	30	0	44	0
ASV332	Bacteria	Proteobacteria	Gammaproteobacteria	Pseudomonadales	Spongiibacteraceae	Litorivivens	0	0	0	0	440	0	0	0	0	0	0	0	0	0	0	0	0	0	0	0	0	0	0	0	0	0	0	0	0	0	0	0	0	0
ASV333	Bacteria	Bacteroidota	Bacteroidia	Flavobacteriales	Flavobacteriaceae	NA	0	0	0	0	0	0	0	21	55	93	0	151	0	119	0	0	0	0	0	0	0	0	0	0	0	0	0	0	0	0	0	0	0	0
ASV334	Bacteria	Proteobacteria	Alphaproteobacteria	Rhodobacterales	Rhodobacteraceae	NA	0	0	0	0	0	0	0	0	0	0	0	0	0	0	0	73	0	187	0	0	0	0	0	0	0	0	60	60	20	30	0	0	0	6
ASV335	Bacteria	Proteobacteria	Gammaproteobacteria	Enterobacterales	Pseudoalteromonadaceae	Pseudoalteromonas	411	0	0	0	0	0	0	0	23	0	0	0	0	0	0	0	0	0	0	0	0	0	0	0	0	0	0	0	0	0	0	0	0	0
ASV336	Bacteria	Bacteroidota	Bacteroidia	Bacteroidales	Marinifilaceae	Marinifilum	433	0	0	0	0	0	0	0	0	0	0	0	0	0	0	0	0	0	0	0	0	0	0	0	0	0	0	0	0	0	0	0	0	0
ASV337	Bacteria	Proteobacteria	NA	NA	NA	NA	0	0	0	0	0	0	229	0	178	0	0	0	26	0	0	0	0	0	0	0	0	0	0	0	0	0	0	0	0	0	0	0	0	0
ASV338	Bacteria	Proteobacteria	Gammaproteobacteria	Enterobacterales	Vibrionaceae	Vibrio	15	283	0	0	1	132	0	0	0	0	0	0	0	0	0	0	0	0	0	0	0	0	0	0	0	0	0	0	0	0	0	0	0	0
ASV339	Bacteria	Actinobacteriota	Actinobacteria	Micrococcales	Microbacteriaceae	Microbacterium	0	0	0	0	0	0	58	14	4	0	83	91	61	37	5	21	0	0	0	3	10	9	0	0	0	0	0	0	0	0	0	17	0	18
ASV340	Bacteria	Proteobacteria	Alphaproteobacteria	Rhodobacterales	Rhodobacteraceae	Litoreibacter	0	0	0	0	0	0	0	0	0	0	0	0	0	0	0	15	0	0	79	0	0	0	0	0	0	0	64	46	33	46	0	0	0	148
ASV341	Bacteria	NA	NA	NA	NA	NA	0	0	0	144	104	0	0	0	0	0	0	0	0	65	117	0	0	0	0	0	0	0	0	0	0	0	0	0	0	0	0	0	0	0
ASV342	Bacteria	Bacteroidota	Bacteroidia	Flavobacteriales	Flavobacteriaceae	Joostella	0	0	0	0	0	0	0	0	0	0	0	0	0	0	0	0	0	0	0	0	0	0	282	147	0	0	0	0	0	0	0	0	0	0
ASV343	Bacteria	Proteobacteria	Alphaproteobacteria	Caulobacterales	Hyphomonadaceae	NA	0	0	0	0	0	0	0	0	0	0	0	0	0	0	0	86	11	22	0	0	0	0	0	0	0	0	76	83	85	13	0	0	32	20
ASV344	Bacteria	Proteobacteria	Alphaproteobacteria	Rhodobacterales	Rhodobacteraceae	Pacificibacter	0	0	0	0	0	0	0	0	25	48	8	218	0	125	0	0	0	0	0	0	0	0	0	0	0	0	0	0	0	0	0	0	0	0
ASV345	Bacteria	Bacteroidota	Bacteroidia	Flavobacteriales	Flavobacteriaceae	Flavobacterium	0	0	0	0	0	0	0	0	0	0	0	0	0	0	0	0	0	0	0	0	0	0	0	0	0	0	198	87	54	47	0	0	14	24
ASV346	Bacteria	NA	NA	NA	NA	NA	0	0	0	0	0	0	105	38	0	75	0	0	143	0	0	0	0	0	0	0	0	0	0	0	0	0	0	61	0	0	0	0	0	0
ASV347	Bacteria	Bdellovibrionota	Bdellovibrionia	Bacteriovoracales	Bacteriovoracaceae	Peredibacter	0	0	0	0	419	0	0	0	0	0	0	0	0	0	0	0	0	0	0	0	0	0	0	0	0	0	0	0	0	0	0	0	0	0
ASV348	Bacteria	Proteobacteria	Alphaproteobacteria	Rhodobacterales	Rhodobacteraceae	Planktotalea	0	0	0	0	0	0	0	0	0	0	0	0	0	0	0	77	43	42	0	0	0	31	0	0	0	0	26	90	33	32	0	31	13	0
ASV349	Bacteria	Proteobacteria	Alphaproteobacteria	Rhizobiales	Hyphomicrobiaceae	Hyphomicrobium	0	0	0	0	0	0	0	0	0	0	0	0	0	0	0	74	18	94	0	7	0	0	0	0	0	0	59	43	44	25	0	0	11	40
ASV350	Bacteria	Desulfobacterota	Desulfuromonadia	Bradymonadales	NA	NA	267	85	7	7	0	45	0	0	0	0	0	0	0	0	0	0	0	0	0	0	0	0	0	0	0	0	0	0	0	0	0	0	0	0
ASV351	Bacteria	Proteobacteria	Gammaproteobacteria	Gammaproteobacteria Incertae Sedis	Unknown Family	Marinicella	0	0	0	0	0	0	0	0	0	0	0	0	0	0	64	54	0	154	0	0	0	0	0	0	0	0	29	30	38	39	0	0	0	0
ASV353	Bacteria	Proteobacteria	Alphaproteobacteria	Rhodospirillales	NA	NA	404	0	0	0	0	0	0	0	0	0	0	0	0	0	0	0	0	0	0	0	0	0	0	0	0	0	0	0	0	0	0	0	0	0
ASV354	Bacteria	NA	NA	NA	NA	NA	0	0	12	34	22	0	0	0	0	42	39	0	0	88	46	38	0	3	0	0	54	0	0	0	0	0	0	0	0	0	0	0	26	0
ASV356	Bacteria	Bacteroidota	Bacteroidia	Flavobacteriales	Flavobacteriaceae	Tenacibaculum	0	0	0	0	0	0	69	26	79	75	27	40	0	83	0	0	0	0	4	0	0	0	0	0	0	0	0	0	0	0	0	0	0	0
ASV357	Bacteria	Proteobacteria	Alphaproteobacteria	Caulobacterales	Hyphomonadaceae	NA	0	0	0	0	0	0	0	0	0	0	0	0	0	0	0	33	0	202	0	0	35	0	0	0	0	0	14	93	11	0	0	0	0	13
ASV358	Bacteria	Proteobacteria	Alphaproteobacteria	Kiloniellales	Kiloniellaceae	Kiloniella	285	80	0	0	0	35	0	0	0	0	0	0	0	0	0	0	0	0	0	0	0	0	0	0	0	0	0	0	0	0	0	0	0	0
ASV359	Bacteria	Proteobacteria	Gammaproteobacteria	Pseudomonadales	Halomonadaceae	Halomonas	9	0	0	0	121	0	0	0	0	0	0	0	0	0	0	0	0	0	0	0	0	0	137	133	0	0	0	0	0	0	0	0	0	0
ASV360	Bacteria	Proteobacteria	Gammaproteobacteria	Pseudomonadales	Saccharospirillaceae	Oleispira	43	108	0	0	0	246	0	0	0	0	0	0	0	0	0	0	0	0	0	0	0	0	0	0	0	0	0	0	0	0	0	0	0	0
ASV361	Bacteria	Bdellovibrionota	Bdellovibrionia	Bacteriovoracales	Bacteriovoracaceae	Peredibacter	0	0	0	0	0	0	0	0	0	0	0	0	0	0	0	0	0	0	0	0	0	0	0	0	252	145	0	0	0	0	0	0	0	0
ASV362	Bacteria	Proteobacteria	Gammaproteobacteria	Pseudomonadales	Halomonadaceae	Halomonas	5	0	6	61	0	0	29	3	8	15	28	21	47	15	6	0	0	0	41	0	4	23	0	0	0	0	0	0	0	0	0	77	3	4
ASV363	Bacteria	NA	NA	NA	NA	NA	0	0	0	44	0	0	0	0	0	0	0	0	0	0	0	157	0	0	0	0	133	62	0	0	0	0	0	0	0	0	0	0	0	0
ASV364	Bacteria	Proteobacteria	Alphaproteobacteria	Rhodobacterales	Rhodobacteraceae	NA	0	0	0	0	396	0	0	0	0	0	0	0	0	0	0	0	0	0	0	0	0	0	0	0	0	0	0	0	0	0	0	0	0	0
ASV365	Bacteria	Bacteroidota	Bacteroidia	Flavobacteriales	Flavobacteriaceae	Tenacibaculum	0	395	0	0	0	0	0	0	0	0	0	0	0	0	0	0	0	0	0	0	0	0	0	0	0	0	0	0	0	0	0	0	0	0
ASV367	Bacteria	Proteobacteria	Gammaproteobacteria	Pseudomonadales	Cellvibrionaceae	NA	0	0	0	0	0	0	76	36	38	147	0	0	43	51	0	0	0	0	0	0	0	0	0	0	0	0	0	0	0	0	0	0	0	0
ASV368	Bacteria	Proteobacteria	NA	NA	NA	NA	0	23	0	0	0	367	0	0	0	0	0	0	0	0	0	0	0	0	0	0	0	0	0	0	0	0	0	0	0	0	0	0	0	0
ASV369	Bacteria	Proteobacteria	Gammaproteobacteria	Francisellales	Francisellaceae	Francisella	0	0	0	0	0	0	0	0	0	0	0	0	0	0	10	128	0	14	40	0	10	11	0	0	0	0	45	35	41	37	0	0	0	16
ASV370	Bacteria	Bacteroidota	Bacteroidia	Cytophagales	Bernardetiaceae	Bernardetia	0	0	0	0	0	0	0	0	0	0	0	0	0	0	0	61	32	8	0	0	0	25	0	0	0	0	102	60	17	52	0	0	17	13
ASV371	Bacteria	Proteobacteria	Gammaproteobacteria	Enterobacterales	Pseudoalteromonadaceae	Pseudoalteromonas	0	263	0	0	0	123	0	0	0	0	0	0	0	0	0	0	0	0	0	0	0	0	0	0	0	0	0	0	0	0	0	0	0	0
ASV372	Bacteria	Bacteroidota	Bacteroidia	Flavobacteriales	Flavobacteriaceae	Tenacibaculum	0	184	0	0	0	200	0	0	0	0	0	0	0	0	0	0	0	0	0	0	0	0	0	0	0	0	0	0	0	0	0	0	0	0
ASV373	Bacteria	NA	NA	NA	NA	NA	0	0	0	0	0	0	0	0	0	0	0	0	0	0	106	0	0	0	0	0	0	0	0	0	0	0	0	61	0	0	70	0	47	99
ASV374	Bacteria	Proteobacteria	Alphaproteobacteria	Rhodobacterales	Rhodobacteraceae	Pseudorhodobacter	0	0	0	0	9	0	0	0	0	0	0	0	0	0	0	147	0	212	0	0	0	0	5	8	0	0	0	0	0	0	0	0	0	0
ASV375	Bacteria	Proteobacteria	Gammaproteobacteria	Enterobacterales	Vibrionaceae	Vibrio	0	0	0	0	123	0	0	0	0	0	0	0	0	0	0	0	0	0	0	0	0	0	119	138	0	0	0	0	0	0	0	0	0	0
ASV376	Bacteria	Proteobacteria	Gammaproteobacteria	Pseudomonadales	Spongiibacteraceae	Litorivivens	0	0	0	0	379	0	0	0	0	0	0	0	0	0	0	0	0	0	0	0	0	0	0	0	0	0	0	0	0	0	0	0	0	0
ASV377	Bacteria	Bacteroidota	Bacteroidia	Flavobacteriales	Flavobacteriaceae	Polaribacter	0	0	0	0	0	0	0	25	46	95	64	62	0	83	0	0	0	0	0	0	0	0	0	0	0	0	0	0	0	0	0	0	0	0
ASV378	Bacteria	Proteobacteria	Alphaproteobacteria	Rhodobacterales	Rhodobacteraceae	Marivita	0	0	0	0	0	0	0	0	0	0	0	0	0	0	0	27	16	52	0	0	0	40	0	0	0	0	30	18	106	52	0	0	0	29
ASV379	Bacteria	Proteobacteria	Gammaproteobacteria	Pseudomonadales	Unknown Family	Alkalimarinus	202	94	0	0	0	73	0	0	0	0	0	0	0	0	0	0	0	0	0	0	0	0	0	0	0	0	0	0	0	0	0	0	0	0
ASV380	Bacteria	NA	NA	NA	NA	NA	0	0	0	0	0	0	0	0	0	133	95	0	0	0	0	0	0	0	0	0	0	0	0	0	0	0	0	0	0	0	80	0	61	0
ASV381	Bacteria	Proteobacteria	Gammaproteobacteria	Enterobacterales	Enterobacteriaceae	Escherichia-Shigella	7	15	17	64	4	0	27	5	12	24	18	5	44	0	12	0	5	0	27	7	50	0	0	0	0	0	0	0	0	7	17	0	0	0
ASV382	Bacteria	Verrucomicrobiota	Verrucomicrobiae	Verrucomicrobiales	Rubritaleaceae	Persicirhabdus	0	0	0	0	0	0	0	0	0	0	0	0	0	0	0	60	85	84	0	0	0	0	0	0	0	0	30	24	38	24	0	22	0	0
ASV383	Bacteria	Proteobacteria	Alphaproteobacteria	Rhodobacterales	Rhodobacteraceae	Yangia	0	0	0	0	0	0	0	0	0	0	0	0	0	0	0	0	0	0	0	0	0	0	151	216	0	0	0	0	0	0	0	0	0	0
ASV384	Bacteria	Proteobacteria	Alphaproteobacteria	Rhodobacterales	Rhodobacteraceae	Pseudophaeobacter	15	0	0	0	351	0	0	0	0	0	0	0	0	0	0	0	0	0	0	0	0	0	0	0	0	0	0	0	0	0	0	0	0	0
ASV385	Bacteria	Proteobacteria	Alphaproteobacteria	Rhodobacterales	Rhodobacteraceae	Donghicola	0	0	0	0	136	0	0	0	0	0	0	0	0	0	0	0	0	0	0	0	0	0	52	126	36	14	0	0	0	0	0	0	0	0
ASV386	Bacteria	Proteobacteria	NA	NA	NA	NA	0	0	0	43	0	0	0	0	0	0	0	0	0	0	288	0	0	0	0	0	0	0	0	0	0	0	0	0	0	0	0	0	0	28
ASV387	Bacteria	NA	NA	NA	NA	NA	0	0	34	12	8	0	31	16	11	62	30	0	58	39	0	0	0	0	0	0	0	0	0	0	0	0	0	0	0	0	15	0	0	40
ASV388	Bacteria	Desulfobacterota	Desulfuromonadia	PB19	NA	NA	0	0	0	0	0	0	0	0	0	0	0	0	0	0	0	154	0	186	0	0	0	0	0	0	0	0	0	0	16	0	0	0	0	0
ASV389	Bacteria	Proteobacteria	Alphaproteobacteria	NA	NA	NA	0	0	64	0	9	0	0	0	0	0	0	0	88	0	0	69	26	0	0	0	0	38	0	0	0	0	18	0	41	0	0	0	0	0
ASV390	Bacteria	Proteobacteria	Alphaproteobacteria	Rhodobacterales	Rhodobacteraceae	Yoonia-Loktanella	307	0	0	0	0	43	0	0	0	0	0	0	0	0	0	0	0	0	0	0	0	0	0	0	0	0	0	0	0	0	0	0	0	0
ASV391	Bacteria	Bdellovibrionota	Bdellovibrionia	Bacteriovoracales	Bacteriovoracaceae	Peredibacter	0	0	0	0	0	0	0	0	0	0	0	0	0	0	0	0	0	0	0	0	0	0	0	0	183	167	0	0	0	0	0	0	0	0
ASV392	Bacteria	NA	NA	NA	NA	NA	0	0	0	0	0	0	35	0	8	123	0	0	0	26	0	92	0	0	0	0	12	48	0	0	0	0	4	0	0	0	0	0	0	0
ASV394	Bacteria	Bacteroidota	Bacteroidia	Flavobacteriales	Flavobacteriaceae	Psychroserpens	0	0	0	0	0	0	0	0	0	0	0	0	0	0	25	20	95	35	0	0	0	0	0	0	0	0	49	61	38	9	0	0	11	0
ASV395	Bacteria	Planctomycetota	Planctomycetes	Pirellulales	Pirellulaceae	Blastopirellula	0	0	0	0	0	0	0	0	0	0	0	0	0	0	0	62	6	9	0	0	0	7	0	0	0	0	85	90	37	31	0	0	0	13
ASV396	Bacteria	Firmicutes	Clostridia	Peptostreptococcales-Tissierellales	Fusibacteraceae	Fusibacter	0	46	0	0	0	293	0	0	0	0	0	0	0	0	0	0	0	0	0	0	0	0	0	0	0	0	0	0	0	0	0	0	0	0
ASV397	Bacteria	Bacteroidota	Bacteroidia	Cytophagales	Spirosomaceae	NA	0	0	0	0	0	0	0	0	0	0	0	0	0	0	0	41	47	43	0	0	0	12	0	0	0	0	34	0	50	54	0	0	0	58
ASV398	Bacteria	NA	NA	NA	NA	NA	0	0	63	0	0	0	0	23	0	82	60	0	0	65	0	0	11	0	0	0	0	0	0	0	0	0	0	34	0	0	0	0	0	0
ASV399	Bacteria	Proteobacteria	Gammaproteobacteria	Enterobacterales	Colwelliaceae	Colwellia	147	142	0	0	0	48	0	0	0	0	0	0	0	0	0	0	0	0	0	0	0	0	0	0	0	0	0	0	0	0	0	0	0	0
ASV400	Bacteria	Proteobacteria	Alphaproteobacteria	Kiloniellales	Kiloniellaceae	Kiloniella	270	66	0	0	0	0	0	0	0	0	0	0	0	0	0	0	0	0	0	0	0	0	0	0	0	0	0	0	0	0	0	0	0	0
ASV402	Bacteria	Firmicutes	Bacilli	Bacillales	Bacillaceae	Bacillus	0	0	0	0	0	0	39	0	0	25	21	151	23	38	0	34	0	0	0	0	0	0	0	0	0	0	0	0	0	0	0	0	0	0
ASV403	Bacteria	Spirochaetota	Spirochaetia	Spirochaetales	Spirochaetaceae	Sediminispirochaeta	329	0	0	0	0	0	0	0	0	0	0	0	0	0	0	0	0	0	0	0	0	0	0	0	0	0	0	0	0	0	0	0	0	0
ASV405	Bacteria	NA	NA	NA	NA	NA	0	0	0	75	0	0	0	0	0	0	0	0	0	0	0	84	0	0	0	0	57	85	0	0	0	0	4	0	0	0	6	12	2	0
ASV406	Bacteria	NA	NA	NA	NA	NA	0	0	0	0	0	0	0	0	0	0	0	0	0	0	105	0	56	0	0	0	0	0	0	0	0	0	0	0	0	0	0	0	0	164
ASV407	Bacteria	Desulfobacterota	Desulfobulbia	Desulfobulbales	Desulfocapsaceae	Desulforhopalus	324	0	0	0	0	0	0	0	0	0	0	0	0	0	0	0	0	0	0	0	0	0	0	0	0	0	0	0	0	0	0	0	0	0
ASV409	Bacteria	Proteobacteria	Alphaproteobacteria	Kiloniellales	Kiloniellaceae	Kiloniella	201	95	0	0	0	27	0	0	0	0	0	0	0	0	0	0	0	0	0	0	0	0	0	0	0	0	0	0	0	0	0	0	0	0
ASV410	Bacteria	Proteobacteria	Gammaproteobacteria	Pseudomonadales	Marinomonadaceae	Marinomonas	0	0	0	0	61	0	0	0	0	0	0	0	0	0	0	0	0	0	0	17	0	0	0	0	105	139	0	0	0	0	0	0	0	0
ASV411	Bacteria	Firmicutes	Bacilli	Bacillales	Planococcaceae	Jeotgalibacillus	0	0	0	0	0	0	87	27	14	20	23	85	19	26	0	21	0	0	0	0	0	0	0	0	0	0	0	0	0	0	0	0	0	0
ASV412	Bacteria	Bacteroidota	Bacteroidia	Chitinophagales	Saprospiraceae	Rubidimonas	0	0	0	0	0	0	0	0	0	0	0	0	0	0	0	4	22	27	0	0	0	0	0	0	0	0	6	8	104	126	0	0	0	25
ASV413	Bacteria	Proteobacteria	Alphaproteobacteria	Sphingomonadales	Sphingomonadaceae	Altererythrobacter	0	0	0	0	0	0	0	0	0	0	0	0	0	0	0	11	0	0	81	0	0	0	0	0	0	0	23	74	63	34	0	0	0	34
ASV414	Bacteria	Proteobacteria	Gammaproteobacteria	Pseudomonadales	Pseudomonadaceae	Pseudomonas	0	0	0	0	0	0	0	0	0	0	0	0	0	0	0	0	0	0	0	0	0	0	150	164	6	0	0	0	0	0	0	0	0	0
ASV415	Bacteria	Proteobacteria	Gammaproteobacteria	Pseudomonadales	Pseudomonadaceae	Pseudomonas	48	0	271	0	0	0	0	0	0	0	0	0	0	0	0	0	0	0	0	0	0	0	0	0	0	0	0	0	0	0	0	0	0	0
ASV416	Bacteria	Myxococcota	Polyangia	Nannocystales	Nannocystaceae	NA	0	0	0	0	0	0	0	0	0	0	0	0	0	0	0	44	13	70	0	0	0	0	0	0	0	0	25	65	16	26	0	0	60	0
ASV418	Bacteria	Proteobacteria	Gammaproteobacteria	Enterobacterales	Vibrionaceae	Vibrio	63	33	0	0	132	17	0	0	0	0	0	0	0	0	0	0	27	0	44	0	0	0	0	0	0	0	0	0	0	0	0	0	0	0
ASV420	Bacteria	Proteobacteria	NA	NA	NA	NA	0	0	0	45	31	0	17	39	0	9	18	0	41	20	16	23	0	0	0	0	33	0	0	0	0	0	0	0	0	0	23	0	0	0
ASV421	Bacteria	NA	NA	NA	NA	NA	0	4	0	0	26	0	0	9	9	19	7	0	0	32	23	35	0	0	0	0	34	18	0	0	0	0	6	24	12	0	12	0	5	39
ASV422	Bacteria	Proteobacteria	Gammaproteobacteria	Pseudomonadales	Pseudomonadaceae	Pseudomonas	0	0	0	65	0	0	50	0	0	0	0	0	30	0	0	0	0	0	0	0	0	11	0	0	0	0	0	0	0	0	0	35	33	90
ASV423	Bacteria	Proteobacteria	Gammaproteobacteria	Enterobacterales	Vibrionaceae	Vibrio	0	150	0	0	0	156	0	0	0	6	0	0	0	0	0	0	0	0	0	0	0	0	0	0	0	0	0	0	0	0	0	0	0	0
ASV424	Bacteria	Proteobacteria	Gammaproteobacteria	Pseudomonadales	Halomonadaceae	Halomonas	11	0	10	8	0	0	9	7	3	20	38	38	0	6	12	31	8	0	31	4	28	4	0	0	0	0	0	0	6	0	9	6	8	13
ASV425	Bacteria	Proteobacteria	Gammaproteobacteria	Enterobacterales	Vibrionaceae	Vibrio	0	0	0	0	77	0	0	0	0	0	0	0	0	0	0	0	0	0	0	0	0	0	125	106	0	0	0	0	0	0	0	0	0	0
ASV426	Bacteria	Proteobacteria	Alphaproteobacteria	Rhodobacterales	Rhodobacteraceae	Thalassobius	51	0	0	0	0	40	6	13	14	20	65	83	0	15	0	0	0	0	0	0	0	0	0	0	0	0	0	0	0	0	0	0	0	0
ASV427	NA	NA	NA	NA	NA	NA	0	0	0	19	38	0	60	37	35	7	0	0	28	0	34	0	0	0	0	0	18	0	0	0	0	0	0	0	0	0	12	0	12	7
ASV428	Bacteria	Bdellovibrionota	Bdellovibrionia	Bacteriovoracales	Bacteriovoracaceae	Peredibacter	0	0	0	0	8	0	0	0	0	0	0	0	0	0	0	0	0	0	52	0	0	0	0	0	148	99	0	0	0	0	0	0	0	0
ASV429	Bacteria	Proteobacteria	Alphaproteobacteria	Rhodobacterales	Rhodobacteraceae	Roseobacter clade NAC11-7 lineage	250	0	0	0	0	56	0	0	0	0	0	0	0	0	0	0	0	0	0	0	0	0	0	0	0	0	0	0	0	0	0	0	0	0
ASV430	Bacteria	Proteobacteria	NA	NA	NA	NA	0	0	0	9	12	0	16	6	5	12	2	0	32	17	10	44	21	0	0	0	13	0	0	0	0	0	14	5	14	8	16	7	8	29
ASV431	Bacteria	Proteobacteria	Alphaproteobacteria	Rhodobacterales	Rhodobacteraceae	Puniceibacterium	129	0	0	0	0	20	0	0	0	0	15	135	0	0	0	0	0	0	0	0	0	0	0	0	0	0	0	0	0	0	0	0	0	0
ASV433	Bacteria	NA	NA	NA	NA	NA	0	0	0	0	36	0	0	0	0	0	0	0	0	60	0	0	0	0	0	0	0	101	0	0	0	0	0	0	65	37	0	0	0	0
ASV434	Bacteria	Proteobacteria	Alphaproteobacteria	Rhodobacterales	Rhodobacteraceae	Pelagimonas	0	0	0	0	0	0	0	0	0	0	0	0	0	0	0	37	0	49	0	0	0	0	0	0	0	0	36	28	49	23	0	23	8	46
ASV435	Bacteria	Proteobacteria	Alphaproteobacteria	Rhodobacterales	Rhodobacteraceae	Albirhodobacter	0	0	0	0	0	0	0	0	0	0	0	0	0	0	0	0	11	75	0	0	0	0	0	0	0	0	47	58	43	28	0	0	0	37
ASV436	Bacteria	Myxococcota	Polyangia	Polyangiales	Sandaracinaceae	NA	0	0	0	0	0	0	0	0	0	0	0	0	0	0	0	81	6	8	0	0	0	0	0	0	0	0	30	11	35	93	0	19	0	14
ASV437	Bacteria	Fusobacteriota	Fusobacteriia	Fusobacteriales	Fusobacteriaceae	Propionigenium	296	0	0	0	0	0	0	0	0	0	0	0	0	0	0	0	0	0	0	0	0	0	0	0	0	0	0	0	0	0	0	0	0	0
ASV439	Bacteria	Proteobacteria	Gammaproteobacteria	Enterobacterales	Colwelliaceae	Thalassotalea	101	143	0	0	0	50	0	0	0	0	0	0	0	0	0	0	0	0	0	0	0	0	0	0	0	0	0	0	0	0	0	0	0	0
ASV440	Bacteria	Firmicutes	Bacilli	Bacillales	Bacillaceae	Bacillus	0	0	50	0	0	0	38	0	29	49	21	53	28	0	0	0	0	0	0	0	0	0	0	0	0	0	0	0	0	0	0	21	0	5
ASV441	Bacteria	NA	NA	NA	NA	NA	0	0	11	0	0	0	13	17	0	26	25	32	58	0	0	0	50	0	0	0	0	0	0	0	0	0	0	0	62	0	0	0	0	0
ASV443	Bacteria	Proteobacteria	Alphaproteobacteria	Rickettsiales	AB1	NA	0	0	0	0	217	0	0	0	0	0	0	0	0	0	0	0	0	0	0	0	0	0	0	0	57	15	0	0	0	0	0	0	0	0
ASV444	Bacteria	NA	NA	NA	NA	NA	0	0	0	0	24	0	0	0	13	141	30	0	18	46	0	0	0	0	0	0	0	0	0	0	0	0	0	17	0	0	0	0	0	0
ASV445	Bacteria	Proteobacteria	Alphaproteobacteria	Rhodobacterales	Rhodobacteraceae	Sulfitobacter	0	0	0	0	0	0	0	0	0	0	0	0	0	0	0	33	0	144	0	0	0	0	0	0	0	0	14	19	0	23	0	0	0	56
ASV446	Bacteria	NA	NA	NA	NA	NA	0	0	0	0	0	0	0	0	0	0	0	0	0	0	0	0	0	0	286	0	0	0	0	0	0	0	0	0	0	0	0	0	0	0
ASV447	Bacteria	Bdellovibrionota	Bdellovibrionia	Bacteriovoracales	Bacteriovoracaceae	Peredibacter	0	0	0	0	0	0	0	0	0	0	0	0	0	0	0	0	0	0	0	0	0	0	15	8	129	134	0	0	0	0	0	0	0	0
ASV448	Bacteria	Bacteroidota	Bacteroidia	Flavobacteriales	Flavobacteriaceae	Tenacibaculum	0	0	0	0	0	0	76	0	23	38	25	0	21	102	0	0	0	0	0	0	0	0	0	0	0	0	0	0	0	0	0	0	0	0
ASV449	Bacteria	Proteobacteria	Gammaproteobacteria	Enterobacterales	Pseudoalteromonadaceae	Pseudoalteromonas	0	0	0	0	0	0	0	0	0	0	0	0	0	0	0	70	129	0	0	0	0	27	0	0	0	0	0	35	24	0	0	0	0	0
ASV450	Bacteria	Proteobacteria	Gammaproteobacteria	Pseudomonadales	Marinomonadaceae	Marinomonas	0	0	0	0	24	0	61	31	26	51	0	20	0	71	0	0	0	0	0	0	0	0	0	0	0	0	0	0	0	0	0	0	0	0
ASV451	Bacteria	Proteobacteria	Alphaproteobacteria	Rhodobacterales	Rhodobacteraceae	Paracoccus	0	0	0	0	0	0	0	0	0	0	0	0	0	0	26	104	0	101	0	0	0	0	4	0	0	0	12	6	0	31	0	0	0	0
ASV452	Bacteria	Proteobacteria	Alphaproteobacteria	Rhizobiales	Rhizobiaceae	NA	0	0	0	0	0	0	0	0	0	0	0	0	0	0	12	100	0	85	0	0	0	0	0	0	0	0	20	15	18	12	0	0	0	19
ASV453	Bacteria	Proteobacteria	Gammaproteobacteria	Burkholderiales	Comamonadaceae	Hydrogenophaga	0	0	0	0	0	0	0	0	0	0	0	0	0	0	0	48	0	94	0	0	0	0	0	0	0	0	24	40	37	0	0	0	11	27
ASV455	Bacteria	Proteobacteria	Alphaproteobacteria	Caulobacterales	NA	NA	0	0	0	0	279	0	0	0	0	0	0	0	0	0	0	0	0	0	0	0	0	0	0	0	0	0	0	0	0	0	0	0	0	0
ASV456	Bacteria	Bacteroidota	Bacteroidia	Flavobacteriales	Flavobacteriaceae	Flavobacterium	0	0	0	0	0	0	0	0	0	0	0	0	0	0	0	14	5	32	0	0	0	6	0	0	0	0	58	58	35	48	0	0	0	23
ASV457	Bacteria	Proteobacteria	Gammaproteobacteria	Francisellales	Francisellaceae	Francisella	0	0	0	0	0	0	0	0	0	0	0	0	0	0	0	127	0	0	0	0	0	0	0	0	0	0	29	43	21	21	8	7	0	22
ASV458	Bacteria	Bacteroidota	Bacteroidia	Flavobacteriales	Flavobacteriaceae	NA	0	0	0	0	0	0	0	0	0	0	0	0	0	0	68	0	47	137	0	0	0	0	0	0	0	0	0	0	25	0	0	0	0	0
ASV460	Bacteria	Bacteroidota	Bacteroidia	Chitinophagales	Saprospiraceae	NA	0	0	0	0	0	0	0	0	0	0	0	0	0	0	0	12	0	0	0	0	0	0	0	0	0	0	38	78	50	84	0	0	0	14
ASV461	Bacteria	NA	NA	NA	NA	NA	0	0	0	0	0	0	0	42	0	9	7	0	0	31	72	32	0	0	0	0	44	0	0	0	0	0	0	19	3	0	0	0	0	16
ASV462	Bacteria	Bacteroidota	Bacteroidia	Chitinophagales	Saprospiraceae	NA	0	0	0	0	0	0	0	0	0	0	0	0	0	0	0	49	0	24	0	0	0	0	0	0	0	0	50	57	47	23	0	0	24	0
ASV464	Bacteria	Bacteroidota	Bacteroidia	Flavobacteriales	Cryomorphaceae	NA	0	0	0	0	42	0	0	0	0	0	0	0	0	0	0	0	0	0	0	0	0	0	0	0	107	123	0	0	0	0	0	0	0	0
ASV465	Bacteria	Proteobacteria	Gammaproteobacteria	Enterobacterales	Pseudoalteromonadaceae	Pseudoalteromonas	0	0	0	0	0	0	23	0	0	0	0	33	0	17	0	38	0	14	0	0	0	0	96	36	0	0	15	0	0	0	0	0	0	0
ASV466	Bacteria	Bacteroidota	Bacteroidia	Chitinophagales	NA	NA	0	0	0	0	0	0	0	0	0	0	0	0	0	0	0	0	21	32	0	0	0	0	0	0	0	0	22	20	66	65	0	0	0	45
ASV467	Bacteria	Proteobacteria	Gammaproteobacteria	Enterobacterales	Alteromonadaceae	Alteromonas	0	0	0	0	25	0	0	0	0	0	0	0	0	0	0	0	0	0	0	0	0	0	0	0	102	143	0	0	0	0	0	0	0	0
ASV468	Bacteria	Desulfobacterota	Desulfuromonadia	PB19	NA	NA	0	0	0	0	0	0	0	0	0	0	0	0	0	0	9	120	4	115	0	0	0	0	0	0	0	0	5	17	0	0	0	0	0	0
ASV469	Bacteria	NA	NA	NA	NA	NA	0	0	0	0	0	0	0	0	0	0	0	0	0	0	0	107	0	0	0	0	104	53	0	0	0	0	0	0	0	6	0	0	0	0
ASV470	Bacteria	Bacteroidota	Bacteroidia	Flavobacteriales	Flavobacteriaceae	Polaribacter	0	0	0	0	0	0	52	0	56	80	0	0	35	46	0	0	0	0	0	0	0	0	0	0	0	0	0	0	0	0	0	0	0	0
ASV471	Bacteria	Bacteroidota	Bacteroidia	Flavobacteriales	Flavobacteriaceae	Tenacibaculum	243	0	0	0	0	25	0	0	0	0	0	0	0	0	0	0	0	0	0	0	0	0	0	0	0	0	0	0	0	0	0	0	0	0
ASV472	Bacteria	Verrucomicrobiota	Verrucomicrobiae	Verrucomicrobiales	Rubritaleaceae	Persicirhabdus	12	0	0	0	0	107	11	0	9	0	8	14	0	15	0	24	25	41	0	0	0	0	0	0	0	0	0	0	0	0	0	0	0	0
ASV473	Bacteria	Bacteroidota	Bacteroidia	Flavobacteriales	Flavobacteriaceae	Winogradskyella	0	0	0	0	0	0	0	0	0	0	0	0	0	0	0	0	0	0	0	0	0	0	0	0	156	104	5	0	0	0	0	0	0	0
ASV474	Bacteria	Proteobacteria	Alphaproteobacteria	Rhodobacterales	Rhodobacteraceae	Pseudooceanicola	0	0	0	0	24	0	0	0	0	0	0	0	0	0	0	0	0	0	0	0	0	0	0	0	181	59	0	0	0	0	0	0	0	0
ASV475	Bacteria	Proteobacteria	Alphaproteobacteria	Rhodobacterales	Rhodobacteraceae	Silicimonas	0	0	0	0	0	0	0	0	0	0	0	0	0	0	0	24	84	30	0	0	0	0	0	0	0	0	21	25	9	21	0	38	0	12
ASV476	Bacteria	Actinobacteriota	Actinobacteria	Micrococcales	Dermacoccaceae	Dermacoccus	0	0	0	0	0	0	0	0	0	0	0	263	0	0	0	0	0	0	0	0	0	0	0	0	0	0	0	0	0	0	0	0	0	0
ASV477	Bacteria	NA	NA	NA	NA	NA	0	0	0	0	0	0	78	76	70	0	0	0	6	5	14	0	0	0	0	0	0	0	0	0	0	0	0	13	0	0	0	0	0	0
ASV478	Bacteria	Desulfobacterota	Desulfuromonadia	PB19	NA	NA	0	0	0	0	0	0	0	0	0	0	0	0	0	0	0	146	0	116	0	0	0	0	0	0	0	0	0	0	0	0	0	0	0	0
ASV479	Bacteria	Bacteroidota	Bacteroidia	Flavobacteriales	Flavobacteriaceae	Tenacibaculum	0	23	0	0	0	0	27	0	52	22	61	34	0	42	0	0	0	0	0	0	0	0	0	0	0	0	0	0	0	0	0	0	0	0
ASV480	Bacteria	Proteobacteria	Gammaproteobacteria	Pseudomonadales	Moraxellaceae	Alkanindiges	0	0	0	0	0	0	0	0	0	0	0	0	0	0	0	17	0	76	0	0	0	0	0	0	0	0	20	31	52	19	0	0	0	45
ASV481	Bacteria	Bacteroidota	Bacteroidia	Flavobacteriales	Flavobacteriaceae	Algibacter	0	0	0	0	0	0	0	0	0	0	0	0	0	0	0	9	197	28	0	0	0	0	0	0	0	0	10	2	6	4	0	0	0	4
ASV482	Bacteria	Bdellovibrionota	Bdellovibrionia	Bacteriovoracales	Bacteriovoracaceae	Peredibacter	0	0	0	0	259	0	0	0	0	0	0	0	0	0	0	0	0	0	0	0	0	0	0	0	0	0	0	0	0	0	0	0	0	0
ASV483	Bacteria	NA	NA	NA	NA	NA	0	0	0	0	0	0	0	0	0	0	0	0	10	0	19	0	0	0	220	0	0	0	0	0	0	0	0	0	7	0	0	0	0	0
ASV484	Bacteria	NA	NA	NA	NA	NA	0	0	24	53	0	0	0	0	0	0	0	0	0	0	0	0	0	0	0	0	0	0	0	0	0	0	0	96	18	0	0	0	0	64
ASV485	Bacteria	LCP-89	NA	NA	NA	NA	0	77	0	0	0	177	0	0	0	0	0	0	0	0	0	0	0	0	0	0	0	0	0	0	0	0	0	0	0	0	0	0	0	0
ASV486	Bacteria	Desulfobacterota	Desulfobacteria	Desulfobacterales	Desulfolunaceae	NA	0	14	0	0	0	240	0	0	0	0	0	0	0	0	0	0	0	0	0	0	0	0	0	0	0	0	0	0	0	0	0	0	0	0
ASV487	Bacteria	Proteobacteria	Gammaproteobacteria	Pseudomonadales	Pseudomonadaceae	Pseudomonas	0	0	65	125	0	0	0	0	0	0	0	52	0	0	0	0	0	0	0	0	12	0	0	0	0	0	0	0	0	0	0	0	0	0
ASV488	Bacteria	Firmicutes	Bacilli	Bacillales	Bacillaceae	Bacillus	0	0	0	0	0	0	38	12	0	0	42	84	71	0	7	0	0	0	0	0	0	0	0	0	0	0	0	0	0	0	0	0	0	0
ASV489	Bacteria	Proteobacteria	Alphaproteobacteria	Rhodobacterales	Rhodobacteraceae	Planktotalea	0	0	0	0	0	0	0	0	0	0	0	0	0	0	0	66	16	16	0	0	5	0	0	0	0	0	45	48	11	24	0	0	0	23
ASV490	Bacteria	Proteobacteria	Alphaproteobacteria	Rickettsiales	NA	NA	0	0	0	0	0	0	0	0	13	0	10	230	0	0	0	0	0	0	0	0	0	0	0	0	0	0	0	0	0	0	0	0	0	0
ASV491	Bacteria	Actinobacteriota	Actinobacteria	Corynebacteriales	Corynebacteriaceae	Lawsonella	0	0	0	8	16	0	0	0	0	0	0	0	0	0	0	0	0	0	222	0	6	0	0	0	0	0	0	0	0	0	0	0	0	0
ASV492	Bacteria	NA	NA	NA	NA	NA	0	0	0	3	0	0	89	53	67	2	0	0	0	0	17	2	0	0	0	0	0	8	0	0	0	0	0	7	0	0	0	0	4	0
ASV493	Bacteria	Bacteroidota	Bacteroidia	Flavobacteriales	Flavobacteriaceae	Joostella	0	0	0	0	14	0	0	0	0	0	0	0	0	0	0	0	0	0	0	0	0	0	152	86	0	0	0	0	0	0	0	0	0	0
ASV494	Bacteria	Firmicutes	Bacilli	Lactobacillales	Vagococcaceae	Vagococcus	0	0	0	0	0	0	0	0	0	0	67	185	0	0	0	0	0	0	0	0	0	0	0	0	0	0	0	0	0	0	0	0	0	0
ASV495	Bacteria	Actinobacteriota	Actinobacteria	Corynebacteriales	Corynebacteriaceae	Lawsonella	0	0	0	0	0	0	0	0	0	0	0	0	0	0	0	0	0	0	240	0	0	0	0	0	0	0	0	0	0	0	0	0	0	12
ASV496	Bacteria	Proteobacteria	Alphaproteobacteria	Rhodobacterales	Rhodobacteraceae	Sulfitobacter	13	0	0	0	175	13	0	0	0	16	0	0	0	0	0	12	0	4	0	0	0	0	0	0	0	0	9	2	3	1	0	0	0	2
ASV498	Bacteria	Bacteroidota	Bacteroidia	Flavobacteriales	Flavobacteriaceae	Bizionia	0	0	0	0	15	0	0	0	0	0	0	0	0	0	0	0	0	0	0	0	0	0	153	81	0	0	0	0	0	0	0	0	0	0
ASV499	Bacteria	Bacteroidota	Bacteroidia	Flavobacteriales	Flavobacteriaceae	NA	0	0	0	0	0	0	0	0	0	0	0	0	0	0	0	0	0	0	0	0	0	0	0	0	0	0	0	244	5	0	0	0	0	0
ASV500	Bacteria	Proteobacteria	Alphaproteobacteria	Rhodobacterales	Rhodobacteraceae	Roseobacter	0	0	0	0	0	0	0	0	0	0	0	0	0	0	8	41	6	127	0	0	0	0	0	0	0	0	23	14	18	11	0	0	0	0
ASV501	Bacteria	Proteobacteria	Gammaproteobacteria	Enterobacterales	Colwelliaceae	Thalassotalea	40	131	0	0	0	76	0	0	0	0	0	0	0	0	0	0	0	0	0	0	0	0	0	0	0	0	0	0	0	0	0	0	0	0
ASV502	Bacteria	Proteobacteria	Gammaproteobacteria	Enterobacterales	Vibrionaceae	Vibrio	0	0	0	0	77	0	0	0	0	0	0	0	0	0	0	0	0	0	0	0	0	0	73	97	0	0	0	0	0	0	0	0	0	0
ASV506	Bacteria	Proteobacteria	Gammaproteobacteria	Enterobacterales	Vibrionaceae	Vibrio	0	0	0	0	246	0	0	0	0	0	0	0	0	0	0	0	0	0	0	0	0	0	0	0	0	0	0	0	0	0	0	0	0	0
ASV507	Bacteria	Proteobacteria	NA	NA	NA	NA	0	0	0	39	0	0	8	8	8	17	0	0	31	27	0	24	0	0	0	0	17	8	0	0	0	0	0	20	5	0	0	0	0	31
ASV508	Bacteria	Proteobacteria	Gammaproteobacteria	Pseudomonadales	Spongiibacteraceae	Zhongshania	0	0	0	0	241	0	0	0	0	0	0	0	0	0	0	0	0	0	0	0	0	0	0	0	0	0	0	0	0	0	0	0	0	0
ASV510	Bacteria	NA	NA	NA	NA	NA	0	0	0	0	0	0	239	0	0	0	0	0	0	0	0	0	0	0	0	0	0	0	0	0	0	0	0	0	0	0	0	0	0	0
ASV511	Bacteria	NA	NA	NA	NA	NA	0	0	0	0	0	0	0	0	0	0	0	0	0	0	0	0	0	0	239	0	0	0	0	0	0	0	0	0	0	0	0	0	0	0
ASV512	Bacteria	Proteobacteria	Alphaproteobacteria	Sphingomonadales	Sphingomonadaceae	Sphingomonas	0	0	0	0	0	0	33	0	0	14	16	147	10	0	0	0	0	0	0	0	0	0	0	0	0	0	0	0	0	4	0	0	0	14
ASV513	Bacteria	Planctomycetota	OM190	NA	NA	NA	0	0	0	0	0	0	0	0	0	0	0	0	0	0	0	67	4	32	0	0	0	0	0	0	0	0	13	12	56	12	0	0	22	20
ASV514	Bacteria	Verrucomicrobiota	Verrucomicrobiae	Verrucomicrobiales	Rubritaleaceae	DBS1	0	0	0	0	0	0	0	0	0	0	0	0	0	0	0	45	8	35	0	0	0	0	0	0	0	0	28	22	16	25	0	0	0	59
ASV515	Bacteria	Proteobacteria	NA	NA	NA	NA	0	0	0	0	0	0	0	0	0	0	0	0	0	0	0	0	0	0	0	0	0	0	0	0	0	0	0	0	0	0	137	0	101	0
ASV516	Bacteria	NA	NA	NA	NA	NA	0	0	12	0	0	0	0	0	0	0	0	0	0	0	0	0	35	0	0	0	0	0	0	0	0	0	0	25	23	0	16	0	0	124
ASV517	Bacteria	Proteobacteria	Gammaproteobacteria	Enterobacterales	Vibrionaceae	Vibrio	0	0	0	0	235	0	0	0	0	0	0	0	0	0	0	0	0	0	0	0	0	0	0	0	0	0	0	0	0	0	0	0	0	0
ASV519	Bacteria	Proteobacteria	Gammaproteobacteria	Enterobacterales	Colwelliaceae	Thalassotalea	45	137	0	0	0	50	0	0	0	0	0	0	0	0	0	0	0	0	0	0	0	0	0	0	0	0	0	0	0	0	0	0	0	0
ASV520	Bacteria	Proteobacteria	Alphaproteobacteria	Rhodobacterales	Rhodobacteraceae	Roseovarius	10	13	0	0	0	56	29	6	0	46	0	0	0	0	0	0	0	0	0	0	0	0	0	0	37	35	0	0	0	0	0	0	0	0
ASV521	Bacteria	Proteobacteria	Alphaproteobacteria	NA	NA	NA	0	0	7	25	24	0	0	0	7	0	0	0	23	0	0	0	2	0	0	0	0	49	0	0	0	0	21	12	0	10	0	23	14	15
ASV524	Bacteria	Verrucomicrobiota	Verrucomicrobiae	Verrucomicrobiales	DEV007	NA	0	0	0	0	6	0	0	0	0	0	0	0	0	0	4	41	0	101	0	0	0	0	0	0	0	0	18	16	16	5	0	0	13	8
ASV525	Bacteria	NA	NA	NA	NA	NA	0	0	0	31	41	0	0	40	0	4	6	0	0	18	31	0	0	0	18	0	0	0	0	0	0	0	0	0	5	0	21	0	12	0
ASV526	Bacteria	Proteobacteria	Alphaproteobacteria	Rhodobacterales	Rhodobacteraceae	Octadecabacter	0	0	0	0	22	5	0	0	0	0	17	0	0	0	0	17	0	13	63	0	0	0	0	0	0	0	12	21	36	13	0	0	8	0
ASV527	Bacteria	Proteobacteria	Alphaproteobacteria	Rhodobacterales	Rhodobacteraceae	NA	136	0	0	0	0	0	0	0	0	0	0	0	0	0	0	0	0	0	90	0	0	0	0	0	0	0	0	0	0	0	0	0	0	0
ASV529	Bacteria	NA	NA	NA	NA	NA	0	0	25	0	0	0	0	0	0	0	0	0	0	0	0	47	0	0	0	0	65	26	0	0	0	0	0	0	7	0	0	0	35	21
ASV530	Bacteria	Proteobacteria	Gammaproteobacteria	Pseudomonadales	Moraxellaceae	Acinetobacter	0	0	0	0	0	0	0	0	0	0	0	0	0	0	0	0	0	0	226	0	0	0	0	0	0	0	0	0	0	0	0	0	0	0
ASV531	Bacteria	Proteobacteria	Gammaproteobacteria	Pseudomonadales	Moraxellaceae	Psychrobacter	0	0	66	149	0	0	0	0	0	0	0	0	0	0	0	0	0	0	0	0	0	0	0	10	0	0	0	0	0	0	0	0	0	0
ASV532	Bacteria	Bacteroidota	Bacteroidia	Flavobacteriales	Flavobacteriaceae	Polaribacter	0	0	0	0	0	0	0	0	0	0	0	0	0	0	8	94	5	22	95	0	0	0	0	0	0	0	0	0	0	0	0	0	0	0
ASV533	Bacteria	Proteobacteria	Gammaproteobacteria	Enterobacterales	Vibrionaceae	Vibrio	0	0	0	0	92	0	0	0	0	0	0	0	0	0	0	0	0	0	0	0	0	0	62	69	0	0	0	0	0	0	0	0	0	0
ASV534	Bacteria	Proteobacteria	Alphaproteobacteria	Rhodobacterales	Rhodobacteraceae	Thalassobius	0	0	0	0	222	0	0	0	0	0	0	0	0	0	0	0	0	0	0	0	0	0	0	0	0	0	0	0	0	0	0	0	0	0
ASV535	Bacteria	Proteobacteria	Alphaproteobacteria	NA	NA	NA	0	0	0	0	0	0	0	0	0	0	0	0	0	0	0	47	0	126	0	0	0	0	0	0	0	0	11	9	16	13	0	0	0	0
ASV536	Bacteria	Proteobacteria	Gammaproteobacteria	Enterobacterales	Vibrionaceae	Vibrio	15	0	0	0	30	0	0	0	0	0	0	0	0	0	0	0	0	0	0	0	0	0	0	0	0	0	10	132	0	0	17	0	0	17
ASV537	Bacteria	Proteobacteria	Alphaproteobacteria	Rickettsiales	NA	NA	0	0	0	0	52	0	0	0	0	0	0	0	0	0	0	0	0	0	0	0	0	0	0	0	13	156	0	0	0	0	0	0	0	0
ASV538	Bacteria	Proteobacteria	Gammaproteobacteria	Pseudomonadales	Moraxellaceae	Enhydrobacter	0	0	31	0	0	0	0	9	0	8	7	81	0	0	14	0	0	0	47	0	17	0	0	0	0	0	0	5	0	0	0	0	0	0
ASV539	Bacteria	Proteobacteria	Gammaproteobacteria	Pseudomonadales	Nitrincolaceae	Neptunomonas	0	0	0	0	15	0	0	0	0	0	0	0	0	0	0	0	0	0	0	0	0	0	0	0	132	72	0	0	0	0	0	0	0	0
ASV540	Bacteria	NA	NA	NA	NA	NA	0	0	0	0	0	0	0	0	0	0	0	0	0	0	0	83	0	0	0	0	0	0	0	0	0	0	136	0	0	0	0	0	0	0
ASV542	Bacteria	Proteobacteria	Gammaproteobacteria	Pseudomonadales	Saccharospirillaceae	NA	0	0	0	0	0	0	0	0	0	0	0	0	0	0	0	0	0	0	0	0	0	0	0	0	92	126	0	0	0	0	0	0	0	0
ASV543	Bacteria	Proteobacteria	Gammaproteobacteria	Enterobacterales	Colwelliaceae	Colwellia	0	152	0	0	0	31	0	0	0	0	0	0	0	0	0	0	0	0	34	0	0	0	0	0	0	0	0	0	0	0	0	0	0	0
ASV544	Bacteria	Proteobacteria	Alphaproteobacteria	Rhodobacterales	Rhodobacteraceae	Paracoccus	0	0	44	83	0	0	11	0	0	33	0	0	0	0	0	0	0	33	0	0	0	4	4	0	0	0	0	5	0	0	0	0	0	0
ASV545	Bacteria	Bacteroidota	Bacteroidia	Flavobacteriales	Flavobacteriaceae	Maribacter	0	0	0	0	0	0	0	0	0	0	0	0	0	0	12	44	51	85	0	0	0	0	0	0	0	0	0	0	0	17	0	0	0	8
ASV546	Bacteria	Bacteroidota	Bacteroidia	Flavobacteriales	Flavobacteriaceae	Maribacter	0	0	0	0	0	0	0	0	0	0	0	0	0	0	0	26	83	27	0	0	0	0	0	0	0	0	11	13	9	28	0	0	0	19
ASV547	Bacteria	NA	NA	NA	NA	NA	0	45	0	115	0	55	0	0	0	0	0	0	0	0	0	0	0	0	0	0	0	0	0	0	0	0	0	0	0	0	0	0	0	0
ASV548	Bacteria	NA	NA	NA	NA	NA	0	0	0	0	0	0	0	0	0	0	0	0	214	0	0	0	0	0	0	0	0	0	0	0	0	0	0	0	0	0	0	0	0	0
ASV549	Bacteria	Proteobacteria	NA	NA	NA	NA	0	0	29	0	0	0	0	0	0	0	0	0	0	0	19	0	22	0	0	0	0	0	0	0	0	0	0	30	0	0	30	0	38	45
ASV550	Bacteria	Firmicutes	Clostridia	Peptostreptococcales-Tissierellales	Family XI	Peptoniphilus	0	0	0	0	0	0	0	0	0	0	82	131	0	0	0	0	0	0	0	0	0	0	0	0	0	0	0	0	0	0	0	0	0	0
ASV551	Bacteria	Bacteroidota	Bacteroidia	Flavobacteriales	Flavobacteriaceae	Flavobacterium	0	0	0	0	0	0	0	0	0	0	0	0	0	0	0	9	0	0	0	0	0	0	0	0	0	0	36	61	27	65	0	0	0	15
ASV552	Bacteria	Bacteroidota	Bacteroidia	Chitinophagales	Saprospiraceae	NA	0	0	0	0	0	0	0	0	0	0	0	0	0	0	0	45	5	0	0	0	0	8	0	0	0	0	16	83	17	9	0	0	4	25
ASV553	Bacteria	Bacteroidota	Bacteroidia	Flavobacteriales	Flavobacteriaceae	Polaribacter	210	0	0	0	0	0	0	0	0	0	0	0	0	0	0	0	0	0	0	0	0	0	0	0	0	0	0	0	0	0	0	0	0	0
ASV554	Bacteria	NA	NA	NA	NA	NA	0	0	0	210	0	0	0	0	0	0	0	0	0	0	0	0	0	0	0	0	0	0	0	0	0	0	0	0	0	0	0	0	0	0
ASV555	Bacteria	Actinobacteriota	Actinobacteria	Propionibacteriales	Propionibacteriaceae	Cutibacterium	0	0	0	0	0	0	0	0	0	32	16	0	0	0	0	104	0	58	0	0	0	0	0	0	0	0	0	0	0	0	0	0	0	0
ASV557	Bacteria	Proteobacteria	NA	NA	NA	NA	0	0	7	26	0	0	19	0	25	26	0	0	30	25	0	0	7	0	0	0	0	0	0	0	0	0	0	0	0	0	0	0	25	19
ASV560	Bacteria	Proteobacteria	Alphaproteobacteria	Rhodobacterales	Rhodobacteraceae	Roseobacter clade NAC11-7 lineage	0	0	0	0	0	0	0	0	0	0	0	0	0	0	0	0	0	29	0	0	0	0	0	0	0	0	63	47	46	0	0	0	0	24
ASV561	Bacteria	Proteobacteria	Alphaproteobacteria	Rhodobacterales	Rhodobacteraceae	Sulfitobacter	207	0	0	0	0	0	0	0	0	0	0	0	0	0	0	0	0	0	0	0	0	0	0	0	0	0	0	0	0	0	0	0	0	0
ASV563	Bacteria	Proteobacteria	Alphaproteobacteria	Caulobacterales	Hyphomonadaceae	NA	0	0	0	0	0	0	0	0	0	0	0	0	0	0	0	44	79	18	0	0	0	0	0	0	0	0	22	27	10	0	0	0	0	7
ASV564	Bacteria	Spirochaetota	Spirochaetia	Spirochaetales	Spirochaetaceae	NA	0	11	0	0	0	195	0	0	0	0	0	0	0	0	0	0	0	0	0	0	0	0	0	0	0	0	0	0	0	0	0	0	0	0
ASV566	Bacteria	Proteobacteria	Alphaproteobacteria	Rhodobacterales	Rhodobacteraceae	Sulfitobacter	0	0	0	0	0	14	0	0	0	0	0	0	0	0	0	0	36	20	0	0	0	0	0	0	0	0	25	33	21	17	0	0	0	40
ASV567	Bacteria	Bdellovibrionota	Bdellovibrionia	Bacteriovoracales	Bacteriovoracaceae	Peredibacter	0	0	0	0	0	0	10	0	75	81	0	0	40	0	0	0	0	0	0	0	0	0	0	0	0	0	0	0	0	0	0	0	0	0
ASV568	Bacteria	Proteobacteria	Alphaproteobacteria	Parvibaculales	NA	NA	0	0	0	0	0	0	0	0	0	0	0	0	0	0	7	52	34	86	0	0	0	0	0	0	0	0	0	3	16	8	0	0	0	0
ASV569	Bacteria	Proteobacteria	Alphaproteobacteria	Rhodobacterales	Rhodobacteraceae	Yoonia-Loktanella	15	0	0	0	0	0	0	0	0	0	0	0	0	0	0	29	0	36	101	0	0	0	0	0	0	0	0	23	0	0	0	0	0	0
ASV570	Bacteria	Proteobacteria	Gammaproteobacteria	Xanthomonadales	Xanthomonadaceae	Stenotrophomonas	4	0	0	26	0	0	0	0	0	0	0	0	0	0	0	8	0	0	6	0	50	32	0	0	0	0	0	0	15	7	0	0	0	56
ASV571	Bacteria	Bacteroidota	Bacteroidia	Bacteroidales	Salinivirgaceae	NA	0	9	0	0	0	194	0	0	0	0	0	0	0	0	0	0	0	0	0	0	0	0	0	0	0	0	0	0	0	0	0	0	0	0
ASV572	Bacteria	Proteobacteria	Alphaproteobacteria	Rhodobacterales	Rhodobacteraceae	Planktotalea	0	0	0	0	0	0	0	0	0	0	0	0	0	0	0	18	11	18	0	0	0	0	0	0	0	0	37	38	27	34	0	0	0	20
ASV573	Bacteria	Bacteroidota	Bacteroidia	Flavobacteriales	Cryomorphaceae	NS10 marine group	0	12	0	0	0	0	0	15	0	87	0	0	43	45	0	0	0	0	0	0	0	0	0	0	0	0	0	0	0	0	0	0	0	0
ASV574	Bacteria	Spirochaetota	Spirochaetia	Spirochaetales	Spirochaetaceae	NA	0	0	0	0	0	202	0	0	0	0	0	0	0	0	0	0	0	0	0	0	0	0	0	0	0	0	0	0	0	0	0	0	0	0
ASV575	Bacteria	Proteobacteria	Gammaproteobacteria	Enterobacterales	Enterobacteriaceae	Salmonella	0	0	10	0	0	0	0	0	23	0	16	39	37	0	21	0	0	0	0	0	23	22	0	0	0	0	0	0	0	0	9	0	0	0
ASV577	Bacteria	Proteobacteria	Alphaproteobacteria	Rhodobacterales	Rhodobacteraceae	Roseobacter	0	0	0	0	0	0	0	0	0	0	0	0	0	0	0	32	40	27	0	0	0	0	0	0	0	0	13	15	33	13	0	0	0	27
ASV579	Bacteria	Proteobacteria	Alphaproteobacteria	Rhodobacterales	Rhodobacteraceae	Aliiroseovarius	198	0	0	0	0	0	0	0	0	0	0	0	0	0	0	0	0	0	0	0	0	0	0	0	0	0	0	0	0	0	0	0	0	0
ASV581	Bacteria	Proteobacteria	Alphaproteobacteria	Rhizobiales	Devosiaceae	Maritalea	0	0	0	0	0	0	0	0	0	0	0	0	0	0	0	61	0	0	0	0	30	0	0	0	0	0	0	44	51	0	0	0	12	0
ASV584	Bacteria	Proteobacteria	Gammaproteobacteria	Pseudomonadales	Moraxellaceae	Acinetobacter	0	0	0	0	0	0	19	0	0	12	17	75	21	0	0	0	0	0	53	0	0	0	0	0	0	0	0	0	0	0	0	0	0	0
ASV585	Bacteria	Proteobacteria	Alphaproteobacteria	Rhodobacterales	Rhodobacteraceae	NA	156	0	0	0	0	11	0	0	0	0	0	0	0	0	0	0	0	0	29	0	0	0	0	0	0	0	0	0	0	0	0	0	0	0
ASV586	Bacteria	NA	NA	NA	NA	NA	0	0	0	5	5	0	26	7	9	5	0	0	18	17	9	18	4	0	0	0	22	14	0	0	0	0	0	20	0	0	0	0	4	13
ASV587	Bacteria	Proteobacteria	Gammaproteobacteria	Pseudomonadales	Alcanivoracaceae1	Alcanivorax	0	0	0	0	22	0	0	0	0	0	0	0	0	0	0	0	0	0	0	0	0	0	148	26	0	0	0	0	0	0	0	0	0	0
ASV589	Bacteria	Bacteroidota	Bacteroidia	Flavobacteriales	Flavobacteriaceae	Flavobacterium	0	0	0	0	0	0	0	0	0	0	0	0	0	0	0	0	0	0	0	0	0	0	0	0	0	0	52	39	27	24	0	19	0	34
ASV590	Bacteria	Proteobacteria	Alphaproteobacteria	Rhodobacterales	Rhodobacteraceae	NA	180	0	0	0	0	14	0	0	0	0	0	0	0	0	0	0	0	0	0	0	0	0	0	0	0	0	0	0	0	0	0	0	0	0
ASV591	Bacteria	Proteobacteria	Alphaproteobacteria	Rhodobacterales	Rhodobacteraceae	NA	0	0	0	0	0	0	0	0	0	0	0	0	0	0	10	14	14	97	0	0	0	0	0	0	0	0	11	17	12	0	0	0	19	0
ASV592	Bacteria	Proteobacteria	Alphaproteobacteria	Sphingomonadales	Sphingomonadaceae	Altererythrobacter	0	0	0	0	0	0	0	0	0	0	0	0	0	0	0	23	11	28	0	0	0	0	0	0	0	0	74	42	16	0	0	0	0	0
ASV593	Bacteria	Proteobacteria	Alphaproteobacteria	Sphingomonadales	Sphingomonadaceae	Altererythrobacter	0	0	0	0	0	0	0	0	0	0	0	0	0	0	0	0	0	29	0	0	0	0	0	0	0	0	28	84	33	20	0	0	0	0
ASV594	Bacteria	Bacteroidota	Bacteroidia	Cytophagales	Spirosomaceae	Taeseokella	0	0	0	0	0	0	0	0	0	0	0	0	0	0	11	0	0	0	0	0	0	0	0	0	0	0	52	23	57	0	0	0	44	6
ASV595	Bacteria	Bacteroidota	Bacteroidia	Flavobacteriales	NS9 marine group	NA	0	0	0	0	0	0	0	0	0	0	0	0	0	0	0	79	16	0	0	0	0	0	0	0	0	0	31	23	11	27	0	0	6	0
ASV596	Bacteria	Actinobacteriota	Acidimicrobiia	Microtrichales	Microtrichaceae	NA	0	0	0	0	0	0	0	0	0	0	0	0	0	0	0	23	10	22	65	0	0	0	0	0	0	0	5	10	19	9	0	0	16	14
ASV597	Bacteria	Bacteroidota	Bacteroidia	Flavobacteriales	Flavobacteriaceae	Jejudonia	0	0	0	0	0	0	0	0	0	0	0	0	0	0	0	0	55	0	0	0	0	0	0	0	0	0	86	10	19	5	0	0	8	8
ASV598	Bacteria	Firmicutes	Bacilli	Bacillales	Planococcaceae	Psychrobacillus	0	0	0	0	0	0	37	0	0	0	0	114	0	23	0	0	0	0	0	0	0	0	0	0	0	0	0	0	0	0	0	0	16	0
ASV599	Bacteria	Fusobacteriota	Fusobacteriia	Fusobacteriales	Fusobacteriaceae	Propionigenium	11	0	0	0	0	0	0	0	0	0	0	0	0	0	0	82	0	0	0	73	0	0	0	0	0	0	0	15	0	0	8	0	0	0
ASV600	Bacteria	Proteobacteria	Gammaproteobacteria	Pseudomonadales	Saccharospirillaceae	Oleispira	0	73	0	0	0	116	0	0	0	0	0	0	0	0	0	0	0	0	0	0	0	0	0	0	0	0	0	0	0	0	0	0	0	0
ASV601	Bacteria	NA	NA	NA	NA	NA	0	0	60	0	51	0	0	0	0	0	0	0	0	0	0	0	0	0	0	0	0	0	0	0	0	0	0	0	78	0	0	0	0	0
ASV603	Bacteria	Proteobacteria	Gammaproteobacteria	Pseudomonadales	Oleiphilaceae	Oleiphilus	0	0	0	0	0	0	0	0	0	0	0	0	0	0	0	30	0	0	0	0	0	0	0	0	0	0	36	64	29	0	0	0	9	21
ASV605	Bacteria	Proteobacteria	Alphaproteobacteria	Caulobacterales	Caulobacteraceae	Brevundimonas	0	0	0	0	0	0	0	0	0	0	0	0	0	0	0	21	0	0	0	0	85	82	0	0	0	0	0	0	0	0	0	0	0	0
ASV606	Bacteria	Proteobacteria	Alphaproteobacteria	Sphingomonadales	Sphingomonadaceae	Erythrobacter	0	0	0	0	0	0	0	0	0	0	0	0	0	0	0	0	23	0	0	0	0	0	0	0	0	0	70	54	16	17	0	0	0	8
ASV607	Bacteria	Proteobacteria	Alphaproteobacteria	Rhodobacterales	Rhodobacteraceae	NA	0	0	0	0	0	0	0	0	0	0	0	0	0	0	0	15	13	65	0	0	0	0	0	0	0	0	94	0	0	0	0	0	0	0
ASV608	Bacteria	Proteobacteria	Gammaproteobacteria	Pseudomonadales	Saccharospirillaceae	Oleispira	0	31	0	0	0	155	0	0	0	0	0	0	0	0	0	0	0	0	0	0	0	0	0	0	0	0	0	0	0	0	0	0	0	0
ASV609	Bacteria	Proteobacteria	Alphaproteobacteria	Rhodobacterales	Rhodobacteraceae	NA	0	24	0	0	15	26	0	0	0	0	0	0	0	0	0	0	0	0	0	0	0	0	0	0	90	30	0	0	0	0	0	0	0	0
ASV610	Bacteria	Proteobacteria	Gammaproteobacteria	Thiotrichales	Thiotrichaceae	Leucothrix	176	0	0	0	0	8	0	0	0	0	0	0	0	0	0	0	0	0	0	0	0	0	0	0	0	0	0	0	0	0	0	0	0	0
ASV611	Bacteria	Bacteroidota	Bacteroidia	Flavobacteriales	Flavobacteriaceae	Tenacibaculum	0	184	0	0	0	0	0	0	0	0	0	0	0	0	0	0	0	0	0	0	0	0	0	0	0	0	0	0	0	0	0	0	0	0
ASV612	Bacteria	NA	NA	NA	NA	NA	0	0	0	43	0	0	0	0	0	0	0	0	0	0	0	43	0	0	0	0	98	0	0	0	0	0	0	0	0	0	0	0	0	0
ASV613	Bacteria	NA	NA	NA	NA	NA	0	0	9	0	8	0	17	4	3	42	12	0	10	15	10	23	0	0	0	0	0	5	0	0	0	0	3	5	8	4	0	0	5	0
ASV614	Bacteria	Bacteroidota	Bacteroidia	Flavobacteriales	Flavobacteriaceae	Maribacter	0	0	0	0	0	0	0	0	0	0	0	0	0	0	7	0	46	20	0	0	0	0	0	0	0	0	17	68	0	17	0	0	0	8
ASV615	Bacteria	Campylobacterota	Campylobacteria	Campylobacterales	Arcobacteraceae	NA	0	66	0	7	0	105	0	0	0	0	0	0	4	0	0	0	0	0	0	0	0	0	0	0	0	0	0	0	0	0	0	0	0	0
ASV616	Bacteria	Proteobacteria	Alphaproteobacteria	Rhodobacterales	Rhodobacteraceae	Paracoccus	0	0	0	0	17	0	0	0	0	0	7	0	131	6	0	0	20	0	0	0	0	0	0	0	0	0	0	0	0	0	0	0	0	0
ASV617	Bacteria	Proteobacteria	Alphaproteobacteria	Rhodobacterales	Rhodobacteraceae	Epibacterium	0	0	0	0	0	0	0	0	0	0	0	0	0	0	0	0	0	0	0	0	0	0	49	130	0	2	0	0	0	0	0	0	0	0
ASV618	Bacteria	Bacteroidota	Bacteroidia	Flavobacteriales	Flavobacteriaceae	Muricauda	0	0	0	0	0	0	0	0	0	0	0	0	0	0	0	0	0	0	0	0	0	0	0	0	119	62	0	0	0	0	0	0	0	0
ASV619	Bacteria	NA	NA	NA	NA	NA	0	0	0	0	7	0	0	0	0	0	0	0	22	0	0	40	0	0	0	0	108	3	0	0	0	0	0	0	0	0	0	0	0	0
ASV620	Bacteria	Proteobacteria	NA	NA	NA	NA	0	0	0	0	6	0	0	8	0	41	0	0	0	53	27	0	0	0	0	0	0	22	0	0	0	0	0	0	22	0	0	0	0	0
ASV621	Bacteria	Proteobacteria	Alphaproteobacteria	Rhizobiales	Rhizobiaceae	NA	0	0	0	0	0	0	0	0	0	0	0	0	0	0	0	28	34	5	0	0	0	0	0	0	0	0	13	5	13	11	0	40	12	18
ASV622	Bacteria	Proteobacteria	Alphaproteobacteria	Rhodobacterales	Rhodobacteraceae	Sagittula	0	0	0	0	0	0	0	0	0	0	0	0	0	0	0	0	0	0	0	0	0	0	0	0	89	90	0	0	0	0	0	0	0	0
ASV623	Bacteria	Proteobacteria	NA	NA	NA	NA	0	0	0	0	28	0	8	0	0	6	0	0	26	7	4	0	4	0	0	0	4	0	0	0	0	0	0	0	4	36	30	0	8	13
ASV624	Bacteria	Proteobacteria	Gammaproteobacteria	Enterobacterales	Vibrionaceae	Photobacterium	0	0	0	0	0	0	24	0	0	10	7	0	8	15	15	20	0	0	31	0	0	0	0	0	0	0	0	0	0	0	40	8	0	0
ASV625	Bacteria	NA	NA	NA	NA	NA	0	0	0	0	0	0	0	0	0	0	0	0	0	0	0	0	0	0	0	0	0	0	0	0	0	0	57	43	27	19	0	0	15	17
ASV626	Bacteria	Bdellovibrionota	Bdellovibrionia	Bacteriovoracales	Bacteriovoracaceae	Peredibacter	0	0	0	0	0	0	0	30	6	45	42	0	0	54	0	0	0	0	0	0	0	0	0	0	0	0	0	0	0	0	0	0	0	0
ASV627	Bacteria	NA	NA	NA	NA	NA	0	0	27	18	43	0	0	0	0	0	0	0	0	0	19	0	0	0	0	0	0	0	0	0	0	0	0	0	0	0	23	0	22	24
ASV628	Bacteria	Proteobacteria	Gammaproteobacteria	NA	NA	NA	0	0	0	0	176	0	0	0	0	0	0	0	0	0	0	0	0	0	0	0	0	0	0	0	0	0	0	0	0	0	0	0	0	0
ASV629	Bacteria	Proteobacteria	Gammaproteobacteria	Pseudomonadales	Marinobacteraceae	Marinobacter	0	0	0	0	0	0	0	0	0	0	0	0	0	0	7	69	11	67	0	0	4	0	0	0	0	0	0	4	5	3	0	0	0	6
ASV631	Bacteria	Proteobacteria	Gammaproteobacteria	Pseudomonadales	Pseudomonadaceae	Pseudomonas	0	0	0	0	0	0	0	0	0	0	0	0	0	0	0	97	0	16	0	0	18	0	0	0	0	0	16	14	14	0	0	0	0	0
ASV632	Bacteria	Firmicutes	Clostridia	Peptostreptococcales-Tissierellales	Fusibacteraceae	Fusibacter	0	0	0	0	0	174	0	0	0	0	0	0	0	0	0	0	0	0	0	0	0	0	0	0	0	0	0	0	0	0	0	0	0	0
ASV634	Bacteria	Proteobacteria	Alphaproteobacteria	Rhizobiales	Rhizobiaceae	NA	0	0	0	0	0	0	0	0	0	0	0	0	0	0	0	47	18	20	0	0	0	0	0	0	0	0	24	15	24	12	0	0	0	14
ASV635	Bacteria	Proteobacteria	Gammaproteobacteria	Enterobacterales	Vibrionaceae	Vibrio	0	102	0	0	0	71	0	0	0	0	0	0	0	0	0	0	0	0	0	0	0	0	0	0	0	0	0	0	0	0	0	0	0	0
ASV637	Bacteria	Proteobacteria	Alphaproteobacteria	Rhodobacterales	Rhodobacteraceae	Epibacterium	0	0	0	33	0	0	0	0	0	0	0	0	0	0	0	0	0	0	0	0	0	0	82	57	0	0	0	0	0	0	0	0	0	0
ASV638	Bacteria	Proteobacteria	Gammaproteobacteria	Enterobacterales	Vibrionaceae	Photobacterium	0	0	0	0	0	0	0	8	0	70	27	66	0	0	0	0	0	0	0	0	0	0	0	0	0	0	0	0	0	0	0	0	0	0
ASV639	Bacteria	Proteobacteria	Gammaproteobacteria	Gammaproteobacteria Incertae Sedis	Unknown Family	Marinicella	0	0	0	0	0	0	0	0	0	0	0	0	0	0	0	24	0	100	0	0	0	0	0	0	0	0	10	11	17	0	0	9	0	0
ASV640	Bacteria	Proteobacteria	Alphaproteobacteria	Sphingomonadales	Sphingomonadaceae	Croceicoccus	0	0	0	0	0	0	0	0	0	0	0	0	0	0	0	0	39	51	0	0	0	0	0	0	0	0	35	27	8	11	0	0	0	0
ASV641	Bacteria	Proteobacteria	Gammaproteobacteria	Pseudomonadales	Halieaceae	Haliea	0	0	0	0	0	0	0	0	0	0	0	0	0	0	5	39	0	8	0	0	5	0	0	0	0	0	14	23	25	12	0	9	7	23
ASV642	Bacteria	Proteobacteria	Alphaproteobacteria	Rickettsiales	AB1	NA	0	0	0	0	117	0	0	0	0	0	0	0	0	0	0	0	0	0	0	0	0	0	0	0	31	21	0	0	0	0	0	0	0	0
ASV643	Bacteria	Proteobacteria	Alphaproteobacteria	Rhizobiales	Rhizobiaceae	Cohaesibacter	154	14	0	0	0	0	0	0	0	0	0	0	0	0	0	0	0	0	0	0	0	0	0	0	0	0	0	0	0	0	0	0	0	0
ASV644	Bacteria	Bacteroidota	Bacteroidia	Cytophagales	Cyclobacteriaceae	NA	0	0	0	0	0	0	0	0	0	0	0	0	0	0	0	0	0	0	0	0	0	0	0	0	86	82	0	0	0	0	0	0	0	0
ASV645	Bacteria	Proteobacteria	Gammaproteobacteria	Enterobacterales	Vibrionaceae	Vibrio	0	0	0	0	50	0	0	0	0	0	0	0	0	0	0	0	0	0	0	0	0	0	51	66	0	0	0	0	0	0	0	0	0	0
ASV646	Bacteria	Bacteroidota	Bacteroidia	Cytophagales	Cyclobacteriaceae	Roseivirga	0	0	0	0	0	0	0	0	0	0	0	0	0	0	0	0	0	0	0	0	0	0	0	0	0	0	66	62	0	12	0	0	11	16
ASV647	Bacteria	Proteobacteria	Alphaproteobacteria	Rhodobacterales	Rhodobacteraceae	Tropicibacter	88	0	0	0	40	0	0	0	0	32	0	0	0	6	0	0	0	0	0	0	0	0	0	0	0	0	0	0	0	0	0	0	0	0
ASV648	Bacteria	NA	NA	NA	NA	NA	0	0	0	0	166	0	0	0	0	0	0	0	0	0	0	0	0	0	0	0	0	0	0	0	0	0	0	0	0	0	0	0	0	0
ASV649	Bacteria	NA	NA	NA	NA	NA	0	0	0	0	0	0	0	0	0	0	0	0	0	0	0	166	0	0	0	0	0	0	0	0	0	0	0	0	0	0	0	0	0	0
ASV650	Bacteria	Bacteroidota	Bacteroidia	Flavobacteriales	Flavobacteriaceae	Lacinutrix	0	0	0	0	0	0	0	0	0	0	0	0	0	0	0	0	0	0	0	0	0	0	80	54	22	10	0	0	0	0	0	0	0	0
ASV651	Bacteria	Bacteroidota	Bacteroidia	Chitinophagales	NA	NA	0	0	0	0	0	0	0	0	0	0	0	0	0	0	0	26	0	19	0	0	0	0	0	0	0	0	22	44	23	27	0	0	0	4
ASV652	Bacteria	Bacteroidota	Bacteroidia	Flavobacteriales	Flavobacteriaceae	Muricauda	0	0	0	0	0	0	0	0	0	0	0	0	0	0	0	9	0	0	156	0	0	0	0	0	0	0	0	0	0	0	0	0	0	0
ASV653	Bacteria	NA	NA	NA	NA	NA	0	0	0	0	0	0	0	0	0	0	0	0	0	0	0	0	0	0	0	0	0	165	0	0	0	0	0	0	0	0	0	0	0	0
ASV654	Bacteria	NA	NA	NA	NA	NA	0	0	0	0	0	0	0	0	0	0	0	0	0	0	0	0	0	0	0	0	0	0	0	0	0	0	0	0	0	0	103	0	62	0
ASV655	Bacteria	Bacteroidota	Bacteroidia	Chitinophagales	NA	NA	0	0	0	0	0	0	0	0	0	0	0	0	0	0	0	81	0	0	0	0	4	0	0	0	0	0	0	16	28	19	0	0	15	0
ASV656	Bacteria	Proteobacteria	Alphaproteobacteria	Rhodobacterales	Rhodobacteraceae	NA	0	0	0	0	0	0	0	0	0	0	0	0	0	0	0	14	31	102	0	0	0	0	0	0	0	0	0	0	0	16	0	0	0	0
ASV657	Bacteria	Fusobacteriota	Fusobacteriia	Fusobacteriales	Fusobacteriaceae	Psychrilyobacter	162	0	0	0	0	0	0	0	0	0	0	0	0	0	0	0	0	0	0	0	0	0	0	0	0	0	0	0	0	0	0	0	0	0
ASV658	Bacteria	NA	NA	NA	NA	NA	0	0	0	0	0	0	0	0	0	0	0	72	0	0	0	90	0	0	0	0	0	0	0	0	0	0	0	0	0	0	0	0	0	0
ASV659	Bacteria	Campylobacterota	Campylobacteria	Campylobacterales	Arcobacteraceae	Halarcobacter	64	0	0	0	0	97	0	0	0	0	0	0	0	0	0	0	0	0	0	0	0	0	0	0	0	0	0	0	0	0	0	0	0	0
ASV660	Bacteria	Bacteroidota	Bacteroidia	Chitinophagales	Saprospiraceae	Lewinella	13	0	0	0	143	0	0	0	0	0	0	0	0	5	0	0	0	0	0	0	0	0	0	0	0	0	0	0	0	0	0	0	0	0
ASV661	Bacteria	Bacteroidota	Bacteroidia	Flavobacteriales	Flavobacteriaceae	Maribacter	0	0	0	0	0	0	0	0	0	0	0	0	0	0	14	24	0	0	0	0	0	0	0	0	0	0	54	36	33	0	0	0	0	0
ASV662	Bacteria	Bacteroidota	Bacteroidia	Cytophagales	Cyclobacteriaceae	Roseivirga	0	0	0	0	0	0	0	0	0	0	0	0	0	0	0	91	0	0	0	0	0	0	0	0	0	0	29	41	0	0	0	0	0	0
ASV663	Bacteria	Proteobacteria	Alphaproteobacteria	Rhodobacterales	Rhodobacteraceae	NA	0	0	0	0	0	0	0	0	0	0	0	0	0	0	0	0	0	160	0	0	0	0	0	0	0	0	0	0	0	0	0	0	0	0
ASV665	Bacteria	NA	NA	NA	NA	NA	0	0	0	4	0	0	13	8	10	21	0	0	15	25	0	0	0	0	0	0	0	0	0	0	0	0	0	0	4	0	11	0	9	38
ASV666	Bacteria	Proteobacteria	Alphaproteobacteria	Rhodobacterales	Rhodobacteraceae	Epibacterium	0	0	0	0	0	0	0	0	0	0	0	0	0	0	0	0	0	0	0	0	0	0	76	82	0	0	0	0	0	0	0	0	0	0
ASV667	Bacteria	Firmicutes	Clostridia	Peptostreptococcales-Tissierellales	Fusibacteraceae	Fusibacter	0	0	0	0	0	157	0	0	0	0	0	0	0	0	0	0	0	0	0	0	0	0	0	0	0	0	0	0	0	0	0	0	0	0
ASV668	Bacteria	Proteobacteria	Alphaproteobacteria	Rickettsiales	NA	NA	0	0	0	0	0	0	71	0	86	0	0	0	0	0	0	0	0	0	0	0	0	0	0	0	0	0	0	0	0	0	0	0	0	0
ASV669	Bacteria	NA	NA	NA	NA	NA	0	0	0	0	0	0	29	0	19	60	0	0	49	0	0	0	0	0	0	0	0	0	0	0	0	0	0	0	0	0	0	0	0	0
ASV670	Bacteria	Proteobacteria	Gammaproteobacteria	Enterobacterales	Colwelliaceae	Colwellia	148	0	0	0	8	0	0	0	0	0	0	0	0	0	0	0	0	0	0	0	0	0	0	0	0	0	0	0	0	0	0	0	0	0
ASV672	Bacteria	NA	NA	NA	NA	NA	0	0	0	0	11	0	13	0	7	24	30	0	7	21	20	0	0	0	0	0	0	0	0	0	0	0	0	0	13	0	6	0	0	4
ASV673	Bacteria	Fermentibacterota	Fermentibacteria	Fermentibacterales	Fermentibacteraceae	NA	0	0	0	0	0	156	0	0	0	0	0	0	0	0	0	0	0	0	0	0	0	0	0	0	0	0	0	0	0	0	0	0	0	0
ASV675	Bacteria	Bacteroidota	Bacteroidia	Flavobacteriales	Flavobacteriaceae	Winogradskyella	15	0	0	0	0	0	0	0	0	0	0	0	0	0	0	36	19	64	0	0	0	0	0	0	0	0	5	8	0	0	0	0	0	8
ASV676	Bacteria	NA	NA	NA	NA	NA	0	0	0	26	0	0	58	0	53	0	0	0	18	0	0	0	0	0	0	0	0	0	0	0	0	0	0	0	0	0	0	0	0	0
ASV677	Bacteria	Bacteroidota	Bacteroidia	Flavobacteriales	Flavobacteriaceae	Tenacibaculum	0	0	0	0	0	0	101	0	0	7	0	0	23	24	0	0	0	0	0	0	0	0	0	0	0	0	0	0	0	0	0	0	0	0
ASV678	Bacteria	Proteobacteria	Alphaproteobacteria	Rhodobacterales	Rhodobacteraceae	NA	0	0	0	0	30	0	0	0	0	0	0	0	0	0	0	0	0	0	0	0	0	0	0	0	100	24	0	0	0	0	0	0	0	0
ASV679	Bacteria	Bacteroidota	Bacteroidia	Flavobacteriales	Cryomorphaceae	NS10 marine group	0	0	0	0	0	0	0	0	26	35	20	19	0	54	0	0	0	0	0	0	0	0	0	0	0	0	0	0	0	0	0	0	0	0
ASV680	Bacteria	Bacteroidota	Bacteroidia	Flavobacteriales	Flavobacteriaceae	Mesoflavibacter	0	0	0	0	0	0	0	0	0	0	0	0	0	0	0	0	0	0	0	0	0	0	69	84	0	0	0	0	0	0	0	0	0	0
ASV681	Bacteria	Proteobacteria	Gammaproteobacteria	Enterobacterales	Vibrionaceae	Vibrio	0	0	0	0	0	0	0	0	0	0	0	0	0	0	0	0	0	0	0	0	0	0	62	90	0	0	0	0	0	0	0	0	0	0
ASV682	Bacteria	Proteobacteria	Alphaproteobacteria	Rhizobiales	Rhizobiaceae	Martelella	0	0	0	0	0	0	0	0	0	0	0	0	0	0	0	0	0	0	0	0	0	0	0	0	108	44	0	0	0	0	0	0	0	0
ASV683	Bacteria	Bacteroidota	Bacteroidia	Cytophagales	Microscillaceae	Microscilla	54	87	0	10	0	0	0	0	0	0	0	0	0	0	0	0	0	0	0	0	0	0	0	0	0	0	0	0	0	0	0	0	0	0
ASV684	Bacteria	Proteobacteria	Alphaproteobacteria	Rhodobacterales	Rhodobacteraceae	Pseudophaeobacter	41	0	0	0	0	91	0	0	0	0	0	0	0	0	0	0	0	0	0	0	0	0	0	0	0	0	9	10	0	0	0	0	0	0
ASV685	Bacteria	Firmicutes	Clostridia	Peptostreptococcales-Tissierellales	Fusibacteraceae	Fusibacter	0	26	0	0	0	125	0	0	0	0	0	0	0	0	0	0	0	0	0	0	0	0	0	0	0	0	0	0	0	0	0	0	0	0
ASV687	Bacteria	Verrucomicrobiota	Verrucomicrobiae	Verrucomicrobiales	Rubritaleaceae	Haloferula	0	0	0	0	0	0	0	0	0	0	0	0	0	0	0	0	30	76	0	16	0	0	0	0	0	0	0	4	0	4	0	21	0	0
ASV689	Bacteria	NA	NA	NA	NA	NA	0	0	0	13	29	0	35	0	0	0	0	0	10	0	0	26	0	0	0	0	26	0	0	0	0	0	0	0	0	0	0	0	0	11
ASV690	Bacteria	Actinobacteriota	Actinobacteria	Micrococcales	Micrococcaceae	Rothia	0	0	0	0	0	0	0	0	0	0	25	125	0	0	0	0	0	0	0	0	0	0	0	0	0	0	0	0	0	0	0	0	0	0
ASV691	Bacteria	Proteobacteria	Alphaproteobacteria	Rhodobacterales	Rhodobacteraceae	Halocynthiibacter	138	0	0	0	0	11	0	0	0	0	0	0	0	0	0	0	0	0	0	0	0	0	0	0	0	0	0	0	0	0	0	0	0	0
ASV692	Bacteria	Firmicutes	Bacilli	Staphylococcales	Staphylococcaceae	Staphylococcus	0	0	27	0	0	0	0	0	0	6	0	0	0	0	0	0	0	0	116	0	0	0	0	0	0	0	0	0	0	0	0	0	0	0
ASV693	Bacteria	NA	NA	NA	NA	NA	0	0	0	0	149	0	0	0	0	0	0	0	0	0	0	0	0	0	0	0	0	0	0	0	0	0	0	0	0	0	0	0	0	0
ASV694	Bacteria	Proteobacteria	Alphaproteobacteria	Rhizobiales	Rhizobiaceae	Hoeflea	0	0	0	0	0	0	0	0	0	0	0	0	0	0	29	31	11	17	0	0	0	0	0	0	0	0	15	17	0	0	0	9	0	20
ASV695	Bacteria	Proteobacteria	Alphaproteobacteria	Rhodobacterales	Rhodobacteraceae	Pelagibaca	0	0	0	0	0	0	0	0	0	0	0	0	0	0	0	27	0	19	0	0	0	0	0	0	0	0	18	22	33	0	0	0	0	30
ASV696	Bacteria	Bacteroidota	Bacteroidia	Bacteroidales	Marinifilaceae	Marinifilum	0	23	0	0	0	125	0	0	0	0	0	0	0	0	0	0	0	0	0	0	0	0	0	0	0	0	0	0	0	0	0	0	0	0
ASV699	Bacteria	Proteobacteria	Alphaproteobacteria	Rhizobiales	Devosiaceae	Maritalea	0	0	0	0	33	0	0	0	0	0	0	0	0	0	0	0	0	0	0	0	0	0	0	0	43	48	9	15	0	0	0	0	0	0
ASV700	Bacteria	Proteobacteria	Gammaproteobacteria	Enterobacterales	Vibrionaceae	Vibrio	0	0	0	0	0	0	0	0	0	0	0	39	0	25	0	0	63	0	21	0	0	0	0	0	0	0	0	0	0	0	0	0	0	0
ASV701	Bacteria	Proteobacteria	Alphaproteobacteria	Kordiimonadales	NA	NA	0	0	0	0	0	0	0	0	0	0	0	0	0	0	0	30	9	0	0	0	0	0	0	0	0	0	13	40	26	19	0	0	0	11
ASV702	Bacteria	Proteobacteria	NA	NA	NA	NA	0	0	0	0	143	4	0	0	0	0	0	0	0	0	0	0	0	0	0	0	0	0	0	0	0	0	0	0	0	0	0	0	0	0
ASV703	Bacteria	Desulfobacterota	Desulfuromonadia	Bradymonadales	NA	NA	0	0	0	0	0	0	0	0	0	0	0	0	0	0	0	23	0	31	0	0	0	0	0	0	0	0	28	35	22	0	0	0	0	8
ASV704	Bacteria	Proteobacteria	Alphaproteobacteria	NA	NA	NA	0	0	0	0	0	0	0	0	0	0	0	0	0	0	0	0	0	95	0	0	0	37	0	0	0	0	0	0	0	0	0	7	8	0
ASV705	Bacteria	Bacteroidota	Bacteroidia	Flavobacteriales	Flavobacteriaceae	Meridianimaribacter	0	0	0	0	0	0	0	0	0	0	0	0	0	0	0	0	0	6	0	0	0	0	0	0	0	0	14	27	15	28	0	0	0	57
ASV706	Bacteria	Bacteroidota	Bacteroidia	Chitinophagales	Saprospiraceae	NA	0	0	0	0	0	0	0	0	0	0	0	0	0	0	0	0	0	0	147	0	0	0	0	0	0	0	0	0	0	0	0	0	0	0
ASV708	Bacteria	Desulfobacterota	Desulfobacteria	Desulfobacterales	Desulfobacteraceae	Desulfobacterium	0	19	0	0	0	127	0	0	0	0	0	0	0	0	0	0	0	0	0	0	0	0	0	0	0	0	0	0	0	0	0	0	0	0
ASV709	Bacteria	NA	NA	NA	NA	NA	0	0	33	0	0	0	0	4	0	1	1	0	0	8	0	0	0	0	0	0	0	0	0	0	0	0	0	0	0	0	66	0	33	0
ASV710	Bacteria	Bacteroidota	Bacteroidia	Flavobacteriales	Crocinitomicaceae	Lishizhenia	0	0	0	0	146	0	0	0	0	0	0	0	0	0	0	0	0	0	0	0	0	0	0	0	0	0	0	0	0	0	0	0	0	0
ASV711	Bacteria	Bacteroidota	Bacteroidia	Flavobacteriales	Flavobacteriaceae	Aureisphaera	0	0	0	0	146	0	0	0	0	0	0	0	0	0	0	0	0	0	0	0	0	0	0	0	0	0	0	0	0	0	0	0	0	0
ASV713	Bacteria	Fusobacteriota	Fusobacteriia	Fusobacteriales	Fusobacteriaceae	Propionigenium	145	0	0	0	0	0	0	0	0	0	0	0	0	0	0	0	0	0	0	0	0	0	0	0	0	0	0	0	0	0	0	0	0	0
ASV714	Bacteria	Bacteroidota	Bacteroidia	Chitinophagales	37-13	NA	145	0	0	0	0	0	0	0	0	0	0	0	0	0	0	0	0	0	0	0	0	0	0	0	0	0	0	0	0	0	0	0	0	0
ASV715	Bacteria	Firmicutes	Bacilli	RF39	NA	NA	0	10	0	0	0	135	0	0	0	0	0	0	0	0	0	0	0	0	0	0	0	0	0	0	0	0	0	0	0	0	0	0	0	0
ASV717	Bacteria	Proteobacteria	Alphaproteobacteria	Rhizobiales	Methyloligellaceae	NA	0	0	0	0	145	0	0	0	0	0	0	0	0	0	0	0	0	0	0	0	0	0	0	0	0	0	0	0	0	0	0	0	0	0
ASV718	Bacteria	Bacteroidota	Bacteroidia	Flavobacteriales	Flavobacteriaceae	Algibacter	0	0	0	0	0	0	0	0	0	0	0	0	0	0	0	46	0	0	0	0	0	0	0	0	0	0	31	23	29	0	0	0	0	16
ASV719	Bacteria	Bdellovibrionota	Bdellovibrionia	Bacteriovoracales	Bacteriovoracaceae	Peredibacter	0	0	0	0	0	0	0	0	0	0	0	0	0	0	0	16	9	19	0	0	0	0	0	0	0	0	13	27	33	20	0	0	0	8
ASV720	Bacteria	Firmicutes	Bacilli	Staphylococcales	Staphylococcaceae	Staphylococcus	0	5	0	0	0	0	0	0	0	0	0	45	0	0	0	0	0	0	94	0	0	0	0	0	0	0	0	0	0	0	0	0	0	0
ASV721	Bacteria	Actinobacteriota	Actinobacteria	Micrococcales	Dermabacteraceae	Brachybacterium	0	0	0	28	0	0	0	0	0	0	28	88	0	0	0	0	0	0	0	0	0	0	0	0	0	0	0	0	0	0	0	0	0	0
ASV722	Bacteria	NA	NA	NA	NA	NA	143	0	0	0	0	0	0	0	0	0	0	0	0	0	0	0	0	0	0	0	0	0	0	0	0	0	0	0	0	0	0	0	0	0
ASV723	Bacteria	Proteobacteria	Gammaproteobacteria	Enterobacterales	Vibrionaceae	Vibrio	0	0	0	0	40	0	0	0	0	0	0	0	0	0	0	0	0	0	0	0	0	0	43	60	0	0	0	0	0	0	0	0	0	0
ASV724	Bacteria	Proteobacteria	NA	NA	NA	NA	0	0	0	0	0	0	0	6	0	0	0	0	0	0	22	23	0	0	0	0	79	0	0	0	0	0	0	0	0	0	0	0	0	13
ASV725	Bacteria	Cloacimonadota	Cloacimonadia	Cloacimonadales	MSBL8	NA	110	28	0	0	0	4	0	0	0	0	0	0	0	0	0	0	0	0	0	0	0	0	0	0	0	0	0	0	0	0	0	0	0	0
ASV726	Bacteria	NA	NA	NA	NA	NA	0	0	0	0	18	0	9	3	0	23	0	2	41	0	9	0	0	0	0	0	31	0	0	0	0	0	0	6	0	0	0	0	0	0
ASV727	Bacteria	Proteobacteria	Alphaproteobacteria	Sphingomonadales	Sphingomonadaceae	Erythrobacter	0	0	7	30	0	0	4	10	3	0	6	40	0	0	0	0	0	23	6	12	0	0	0	0	0	0	0	0	0	0	0	0	0	0
ASV728	Bacteria	Actinobacteriota	Actinobacteria	Propionibacteriales	Propionibacteriaceae	Cutibacterium	0	0	0	32	0	0	0	0	0	0	18	0	0	0	0	0	0	0	77	0	0	0	0	0	0	0	0	0	0	0	0	14	0	0
ASV729	Bacteria	Actinobacteriota	Acidimicrobiia	Microtrichales	Microtrichaceae	NA	0	0	0	0	0	0	0	0	0	0	0	0	0	0	0	23	15	23	0	0	0	0	0	0	0	0	14	35	18	0	0	0	0	13
ASV731	Bacteria	Bacteroidota	Bacteroidia	Flavobacteriales	Flavobacteriaceae	NA	0	0	0	0	0	0	0	0	0	0	0	0	0	0	20	47	5	3	0	0	0	0	0	0	0	0	5	29	20	5	0	0	1	4
ASV732	Bacteria	NA	NA	NA	NA	NA	0	0	0	33	79	0	0	0	0	0	0	0	0	0	0	0	0	0	0	0	0	0	0	0	0	0	0	0	0	0	0	0	26	0
ASV733	Bacteria	Firmicutes	Bacilli	Erysipelotrichales	Erysipelotrichaceae	Erysipelothrix	0	0	0	0	2	0	7	5	0	0	14	0	22	4	0	0	6	0	0	0	0	52	0	0	0	0	0	0	0	0	4	10	0	12
ASV734	Bacteria	Firmicutes	Clostridia	Peptostreptococcales-Tissierellales	Fusibacteraceae	Fusibacter	0	0	0	0	0	138	0	0	0	0	0	0	0	0	0	0	0	0	0	0	0	0	0	0	0	0	0	0	0	0	0	0	0	0
ASV736	Bacteria	NA	NA	NA	NA	NA	0	0	18	36	83	0	0	0	0	0	0	0	0	0	0	0	0	0	0	0	0	0	0	0	0	0	0	0	0	0	0	0	0	0
ASV737	Bacteria	Campylobacterota	Campylobacteria	Campylobacterales	Arcobacteraceae	NA	0	0	0	0	0	12	36	6	15	31	17	0	5	15	0	0	0	0	0	0	0	0	0	0	0	0	0	0	0	0	0	0	0	0
ASV738	Bacteria	Actinobacteriota	Actinobacteria	Corynebacteriales	Corynebacteriaceae	NA	7	0	0	0	0	0	0	0	0	0	0	12	0	0	0	0	0	0	117	0	0	0	0	0	0	0	0	0	0	0	0	0	0	0
ASV739	Bacteria	NA	NA	NA	NA	NA	0	0	0	0	0	0	0	0	0	0	0	0	136	0	0	0	0	0	0	0	0	0	0	0	0	0	0	0	0	0	0	0	0	0
ASV740	Bacteria	Bacteroidota	Bacteroidia	Flavobacteriales	Flavobacteriaceae	Tenacibaculum	0	135	0	0	0	0	0	0	0	0	0	0	0	0	0	0	0	0	0	0	0	0	0	0	0	0	0	0	0	0	0	0	0	0
ASV741	Bacteria	NA	NA	NA	NA	NA	0	0	0	0	20	0	45	0	31	0	0	0	0	3	0	0	0	0	21	0	10	0	0	0	0	0	0	0	0	0	5	0	0	0
ASV742	Bacteria	NA	NA	NA	NA	NA	0	0	0	0	0	0	13	8	0	29	0	0	12	20	0	0	0	0	0	0	0	0	0	0	0	0	0	0	0	0	12	0	12	29
ASV743	Bacteria	Actinobacteriota	Actinobacteria	Micrococcales	Micrococcaceae	Kocuria	0	0	0	0	0	0	0	0	0	0	0	96	0	9	0	0	13	0	0	0	0	0	0	0	0	0	0	0	0	0	0	0	0	17
ASV744	Bacteria	Proteobacteria	Alphaproteobacteria	Rhodobacterales	Rhodobacteraceae	NA	0	0	0	0	0	0	0	0	0	0	15	119	0	0	0	0	0	0	0	0	0	0	0	0	0	0	0	0	0	0	0	0	0	0
ASV745	Bacteria	Proteobacteria	Alphaproteobacteria	Rhodobacterales	Rhodobacteraceae	Roseisalinus	0	0	0	0	0	0	0	0	0	0	0	0	0	0	0	25	15	57	0	0	0	0	0	0	0	0	0	0	28	9	0	0	0	0
ASV746	Bacteria	Proteobacteria	Alphaproteobacteria	Rhizobiales	Rhizobiaceae	Cohaesibacter	0	0	0	0	0	0	0	0	0	0	0	0	0	0	0	0	0	0	0	0	0	0	0	0	87	47	0	0	0	0	0	0	0	0
ASV747	Bacteria	Proteobacteria	Gammaproteobacteria	Pseudomonadales	Pseudomonadaceae	Pseudomonas	0	0	0	0	0	0	0	0	0	0	0	0	0	0	0	0	0	0	0	0	0	0	0	0	0	0	0	0	0	21	0	32	25	56
ASV749	Bacteria	Proteobacteria	Alphaproteobacteria	Rickettsiales	AB1	NA	0	0	0	0	0	0	0	0	0	0	0	0	0	0	19	54	0	31	0	0	0	0	0	0	0	0	5	9	7	8	0	0	0	0
ASV750	Bacteria	Spirochaetota	Spirochaetia	Spirochaetales	Spirochaetaceae	NA	0	27	0	0	0	105	0	0	0	0	0	0	0	0	0	0	0	0	0	0	0	0	0	0	0	0	0	0	0	0	0	0	0	0
ASV751	Bacteria	NA	NA	NA	NA	NA	0	43	0	0	88	0	0	0	0	0	0	0	0	0	0	0	0	0	0	0	0	0	0	0	0	0	0	0	0	0	0	0	0	0
ASV752	Bacteria	Proteobacteria	Alphaproteobacteria	Rhodobacterales	Rhodobacteraceae	NA	0	0	0	0	0	0	0	0	12	31	34	33	0	21	0	0	0	0	0	0	0	0	0	0	0	0	0	0	0	0	0	0	0	0
ASV753	Bacteria	Verrucomicrobiota	Verrucomicrobiae	Verrucomicrobiales	DEV007	NA	0	0	0	0	0	0	0	0	0	0	0	0	0	0	0	0	0	0	0	0	0	0	0	0	0	0	27	23	50	17	0	0	0	14
ASV754	Bacteria	Proteobacteria	Gammaproteobacteria	Burkholderiales	Comamonadaceae	Hydrogenophaga	0	0	0	0	0	0	0	0	0	0	0	0	0	0	0	0	0	0	0	0	0	0	0	0	0	0	24	28	38	22	0	0	0	19
ASV755	Bacteria	Bacteroidota	Bacteroidia	Flavobacteriales	Flavobacteriaceae	Dokdonia	0	0	0	0	0	0	0	0	13	28	44	0	0	45	0	0	0	0	0	0	0	0	0	0	0	0	0	0	0	0	0	0	0	0
ASV756	Bacteria	Proteobacteria	Alphaproteobacteria	Rhodobacterales	Rhodobacteraceae	Jannaschia	71	0	0	0	0	10	0	0	0	0	0	48	0	0	0	0	0	0	0	0	0	0	0	0	0	0	0	0	0	0	0	0	0	0
ASV759	Bacteria	NA	NA	NA	NA	NA	0	0	0	0	0	0	0	6	0	51	22	0	0	34	0	0	0	0	0	0	0	0	0	0	0	0	0	16	0	0	0	0	0	0
ASV760	Bacteria	Proteobacteria	Alphaproteobacteria	Rhodobacterales	Rhodobacteraceae	Thalassobius	0	0	0	0	0	0	0	0	0	0	0	0	0	0	0	0	0	18	0	0	0	0	0	0	0	0	13	25	14	15	0	0	11	33
ASV761	Bacteria	NA	NA	NA	NA	NA	0	0	0	0	128	0	0	0	0	0	0	0	0	0	0	0	0	0	0	0	0	0	0	0	0	0	0	0	0	0	0	0	0	0
ASV762	Bacteria	Proteobacteria	Gammaproteobacteria	Enterobacterales	Vibrionaceae	Vibrio	0	0	0	0	128	0	0	0	0	0	0	0	0	0	0	0	0	0	0	0	0	0	0	0	0	0	0	0	0	0	0	0	0	0
ASV763	Bacteria	Verrucomicrobiota	Verrucomicrobiae	Verrucomicrobiales	Rubritaleaceae	Roseibacillus	0	0	0	0	0	0	0	0	0	0	0	0	0	0	8	40	22	45	0	0	0	0	0	0	0	0	4	0	9	0	0	0	0	0
ASV764	Bacteria	NA	NA	NA	NA	NA	0	0	0	3	0	0	13	6	5	7	0	0	43	3	0	0	0	0	0	0	0	0	0	0	0	0	0	0	21	0	6	0	5	15
ASV765	Bacteria	Proteobacteria	NA	NA	NA	NA	0	0	0	0	0	0	67	0	48	0	0	0	0	0	0	0	0	0	0	0	0	12	0	0	0	0	0	0	0	0	0	0	0	0
ASV766	Bacteria	Bacteroidota	Bacteroidia	Chitinophagales	Saprospiraceae	Aureispira	0	0	0	0	0	0	0	0	0	0	0	0	0	0	4	63	25	0	0	0	0	35	0	0	0	0	0	0	0	0	0	0	0	0
ASV767	Bacteria	Proteobacteria	Gammaproteobacteria	Enterobacterales	Pseudoalteromonadaceae	Pseudoalteromonas	0	0	0	0	0	0	0	0	0	0	0	0	0	0	0	127	0	0	0	0	0	0	0	0	0	0	0	0	0	0	0	0	0	0
ASV768	Bacteria	Proteobacteria	Gammaproteobacteria	Pseudomonadales	Marinobacteraceae	Marinobacter	0	0	0	37	0	0	0	0	0	0	0	0	0	0	0	0	0	0	0	0	0	0	18	21	32	18	0	0	0	0	0	0	0	0
ASV770	Bacteria	Proteobacteria	Gammaproteobacteria	Enterobacterales	Vibrionaceae	Vibrio	0	0	0	0	0	0	0	0	0	0	0	0	11	15	0	28	42	0	0	0	0	30	0	0	0	0	0	0	0	0	0	0	0	0
ASV771	Bacteria	Bacteroidota	Bacteroidia	Flavobacteriales	Flavobacteriaceae	Polaribacter	0	0	0	0	0	0	0	0	0	0	0	0	0	0	0	0	72	0	0	0	0	0	0	0	0	0	0	16	21	0	0	0	0	17
ASV772	Bacteria	Proteobacteria	Alphaproteobacteria	Rhizobiales	Devosiaceae	Maritalea	76	27	0	0	0	22	0	0	0	0	0	0	0	0	0	0	0	0	0	0	0	0	0	0	0	0	0	0	0	0	0	0	0	0
ASV773	Bacteria	NA	NA	NA	NA	NA	0	0	0	20	52	0	0	0	0	0	0	0	0	0	0	0	0	0	0	0	0	0	0	0	0	0	0	0	0	0	35	0	18	0
ASV774	Bacteria	Proteobacteria	Alphaproteobacteria	Sphingomonadales	Sphingomonadaceae	Altererythrobacter	0	0	0	0	0	0	0	0	0	0	0	0	0	0	0	0	0	0	105	0	0	0	0	0	0	0	0	0	13	0	0	7	0	0
ASV775	Bacteria	Firmicutes	Bacilli	Bacillales	Bacillaceae	NA	0	0	0	0	0	0	5	0	0	0	0	0	0	0	0	0	0	0	75	0	0	0	0	0	0	0	0	0	0	0	0	44	0	0
ASV776	Bacteria	NA	NA	NA	NA	NA	0	0	0	0	0	0	0	124	0	0	0	0	0	0	0	0	0	0	0	0	0	0	0	0	0	0	0	0	0	0	0	0	0	0
ASV777	Bacteria	NA	NA	NA	NA	NA	0	0	0	0	0	0	0	0	0	0	83	0	0	0	0	0	0	0	0	0	0	0	0	0	0	0	0	0	0	0	41	0	0	0
ASV778	Bacteria	Proteobacteria	Gammaproteobacteria	Thiotrichales	Thiotrichaceae	Leucothrix	0	0	0	0	0	0	0	0	0	0	0	124	0	0	0	0	0	0	0	0	0	0	0	0	0	0	0	0	0	0	0	0	0	0
ASV779	Bacteria	Bacteroidota	Bacteroidia	Flavobacteriales	Flavobacteriaceae	Aquibacter	0	0	0	0	42	0	8	6	10	43	0	0	0	14	0	0	0	0	0	0	0	0	0	0	0	0	0	0	0	0	0	0	0	0
ASV780	Bacteria	NA	NA	NA	NA	NA	0	0	0	0	5	0	22	37	34	0	0	0	0	0	8	0	0	0	0	0	15	0	0	0	0	0	0	0	0	2	0	0	0	0
ASV781	Bacteria	Proteobacteria	Alphaproteobacteria	Rhodobacterales	Rhodobacteraceae	Albirhodobacter	0	0	0	0	0	0	0	0	21	22	0	33	0	47	0	0	0	0	0	0	0	0	0	0	0	0	0	0	0	0	0	0	0	0
ASV782	Bacteria	NA	NA	NA	NA	NA	0	0	0	0	0	0	0	0	0	0	0	0	0	0	3	0	0	35	0	0	0	0	0	0	0	0	40	27	0	18	0	0	0	0
ASV783	Bacteria	Bacteroidota	Bacteroidia	Flavobacteriales	Flavobacteriaceae	Meridianimaribacter	0	0	0	0	0	0	0	0	0	0	0	0	0	0	0	0	0	0	0	0	0	0	0	0	75	48	0	0	0	0	0	0	0	0
ASV784	Bacteria	NA	NA	NA	NA	NA	0	0	0	0	0	0	122	0	0	0	0	0	0	0	0	0	0	0	0	0	0	0	0	0	0	0	0	0	0	0	0	0	0	0
ASV785	Bacteria	Bacteroidota	Bacteroidia	Chitinophagales	Saprospiraceae	Aureispira	0	0	0	0	0	0	17	8	7	0	34	8	33	15	0	0	0	0	0	0	0	0	0	0	0	0	0	0	0	0	0	0	0	0
ASV786	Bacteria	Bacteroidota	Bacteroidia	Cytophagales	Microscillaceae	NA	0	0	0	0	0	0	0	0	0	0	0	0	0	0	0	84	0	20	0	0	0	0	0	0	0	0	6	0	0	4	0	0	0	8
ASV788	Bacteria	NA	NA	NA	NA	NA	0	0	0	0	0	0	31	36	30	2	0	0	0	14	0	0	0	0	0	0	0	8	0	0	0	0	0	0	0	0	0	0	0	0
ASV789	Bacteria	Patescibacteria	Gracilibacteria	JGI 0000069-P22	NA	NA	0	21	0	0	0	68	0	0	0	0	0	0	0	0	0	26	5	0	0	0	0	0	0	0	0	0	0	0	0	0	0	0	0	0
ASV790	Bacteria	Proteobacteria	Gammaproteobacteria	Enterobacterales	Vibrionaceae	Vibrio	0	0	0	0	120	0	0	0	0	0	0	0	0	0	0	0	0	0	0	0	0	0	0	0	0	0	0	0	0	0	0	0	0	0
ASV792	Bacteria	Proteobacteria	Gammaproteobacteria	Enterobacterales	Colwelliaceae	Colwellia	0	0	0	0	0	0	22	0	30	19	0	38	0	11	0	0	0	0	0	0	0	0	0	0	0	0	0	0	0	0	0	0	0	0
ASV793	Bacteria	Firmicutes	Bacilli	Bacillales	Planococcaceae	Jeotgalibacillus	0	0	0	0	0	0	0	0	0	19	27	22	27	0	0	0	0	0	0	0	0	0	0	0	0	0	0	0	0	7	0	18	0	0
ASV794	Bacteria	NA	NA	NA	NA	NA	0	0	0	0	0	0	0	0	0	0	0	0	0	0	0	46	3	11	0	0	0	0	0	0	0	0	3	3	8	0	0	0	0	46
ASV796	Bacteria	NA	NA	NA	NA	NA	0	0	0	0	0	0	0	0	0	0	0	0	0	0	19	0	0	0	0	0	0	0	0	0	0	0	0	0	0	0	62	0	17	21
ASV797	Bacteria	Proteobacteria	Gammaproteobacteria	Pseudomonadales	Cellvibrionaceae	Simiduia	0	0	0	0	0	0	0	0	0	0	0	0	0	0	0	4	0	0	0	0	0	0	0	0	0	0	115	0	0	0	0	0	0	0
ASV798	Bacteria	Proteobacteria	Alphaproteobacteria	Rhizobiales	Devosiaceae	Maritalea	24	0	0	0	0	0	0	0	0	0	0	0	0	0	0	0	13	34	0	0	0	0	0	0	0	0	25	0	0	0	0	0	0	22
ASV799	Bacteria	NA	NA	NA	NA	NA	0	0	0	0	0	0	33	0	25	0	0	0	0	0	0	20	0	0	0	0	27	13	0	0	0	0	0	0	0	0	0	0	0	0
ASV800	Bacteria	Proteobacteria	Alphaproteobacteria	Rhizobiales	Rhizobiaceae	Allorhizobium-Neorhizobium-Pararhizobium-Rhizobium	0	0	0	0	0	0	0	0	0	0	0	0	0	0	0	0	0	0	0	0	0	0	0	0	0	0	0	0	0	0	0	118	0	0
ASV801	Bacteria	Proteobacteria	Gammaproteobacteria	Pseudomonadales	Marinomonadaceae	Marinomonas	117	0	0	0	0	0	0	0	0	0	0	0	0	0	0	0	0	0	0	0	0	0	0	0	0	0	0	0	0	0	0	0	0	0
ASV802	Bacteria	Proteobacteria	Gammaproteobacteria	Enterobacterales	Colwelliaceae	Colwellia	117	0	0	0	0	0	0	0	0	0	0	0	0	0	0	0	0	0	0	0	0	0	0	0	0	0	0	0	0	0	0	0	0	0
ASV805	Bacteria	Proteobacteria	Alphaproteobacteria	Sphingomonadales	Sphingomonadaceae	Erythrobacter	0	0	0	0	11	0	0	0	0	0	0	0	0	0	0	31	0	0	0	0	0	0	0	0	45	30	0	0	0	0	0	0	0	0
ASV806	Bacteria	NA	NA	NA	NA	NA	0	0	0	0	0	0	0	0	0	0	0	0	0	0	0	117	0	0	0	0	0	0	0	0	0	0	0	0	0	0	0	0	0	0
ASV807	Bacteria	Proteobacteria	Gammaproteobacteria	Enterobacterales	Pseudoalteromonadaceae	Pseudoalteromonas	0	0	0	0	0	0	0	0	0	0	0	0	0	0	0	95	0	0	0	0	0	22	0	0	0	0	0	0	0	0	0	0	0	0
ASV808	Bacteria	Bacteroidota	Bacteroidia	Flavobacteriales	Cryomorphaceae	NS10 marine group	0	0	0	0	0	0	0	0	0	0	0	0	0	0	0	0	0	0	0	0	0	0	0	0	0	117	0	0	0	0	0	0	0	0
ASV809	Bacteria	Campylobacterota	Campylobacteria	Campylobacterales	Arcobacteraceae	NA	0	89	0	0	0	27	0	0	0	0	0	0	0	0	0	0	0	0	0	0	0	0	0	0	0	0	0	0	0	0	0	0	0	0
ASV810	Bacteria	Myxococcota	Polyangia	Nannocystales	Nannocystaceae	NA	0	0	0	0	0	0	0	0	19	45	0	39	0	13	0	0	0	0	0	0	0	0	0	0	0	0	0	0	0	0	0	0	0	0
ASV812	NA	NA	NA	NA	NA	NA	0	0	16	36	0	0	0	0	0	0	0	0	34	0	0	0	0	0	0	0	0	0	0	0	0	0	0	0	10	0	0	0	0	19
ASV813	Bacteria	Proteobacteria	Gammaproteobacteria	Enterobacterales	Vibrionaceae	Vibrio	0	0	0	0	32	0	0	0	0	0	0	0	0	0	0	0	0	0	0	0	0	0	27	56	0	0	0	0	0	0	0	0	0	0
ASV814	Bacteria	Proteobacteria	Gammaproteobacteria	Burkholderiales	Alcaligenaceae	Castellaniella	0	0	0	0	0	0	0	0	0	0	0	0	0	0	0	16	0	90	0	0	0	9	0	0	0	0	0	0	0	0	0	0	0	0
ASV815	Bacteria	Proteobacteria	Gammaproteobacteria	Pseudomonadales	Nitrincolaceae	Neptunomonas	0	0	0	0	0	0	0	0	0	0	0	0	0	0	0	0	0	0	0	0	0	0	0	0	0	0	86	6	9	4	0	0	10	0
ASV817	Bacteria	NA	NA	NA	NA	NA	0	0	0	0	0	0	34	0	0	0	0	0	0	0	0	45	0	0	0	0	35	0	0	0	0	0	0	0	0	0	0	0	0	0
ASV818	Bacteria	Bacteroidota	Bacteroidia	Chitinophagales	Saprospiraceae	NA	0	0	0	0	0	0	0	0	0	0	0	0	0	0	5	35	0	0	0	0	30	0	0	0	0	0	7	0	28	9	0	0	0	0
ASV819	Bacteria	Verrucomicrobiota	Verrucomicrobiae	Verrucomicrobiales	Rubritaleaceae	Rubritalea	36	17	0	0	0	60	0	0	0	0	0	0	0	0	0	0	0	0	0	0	0	0	0	0	0	0	0	0	0	0	0	0	0	0
ASV820	Bacteria	NA	NA	NA	NA	NA	6	78	0	0	0	29	0	0	0	0	0	0	0	0	0	0	0	0	0	0	0	0	0	0	0	0	0	0	0	0	0	0	0	0
ASV821	Bacteria	Proteobacteria	Gammaproteobacteria	Pseudomonadales	Marinomonadaceae	Marinomonas	0	0	0	0	20	0	0	0	0	0	0	0	0	0	0	0	0	0	0	0	0	0	32	61	0	0	0	0	0	0	0	0	0	0
ASV822	Bacteria	Bacteroidota	Bacteroidia	Flavobacteriales	Flavobacteriaceae	Flavirhabdus	0	0	0	0	0	0	0	0	0	0	0	0	0	0	13	7	37	0	0	0	0	0	0	0	0	0	24	27	0	5	0	0	0	0
ASV823	Bacteria	Proteobacteria	Alphaproteobacteria	Caulobacterales	Hyphomonadaceae	Hyphomonas	0	0	0	0	0	0	0	0	0	0	0	0	0	0	0	12	0	52	0	0	0	0	0	0	0	0	11	9	22	0	0	0	7	0
ASV827	Bacteria	Proteobacteria	Alphaproteobacteria	Caulobacterales	Hyphomonadaceae	Fretibacter	0	0	0	0	0	0	0	0	0	0	0	0	0	0	0	24	0	0	0	0	0	0	0	0	0	0	25	14	26	23	0	0	0	0
ASV828	Bacteria	Firmicutes	Clostridia	Peptostreptococcales-Tissierellales	Peptostreptococcaceae	Paraclostridium	0	0	0	0	0	0	0	0	0	0	0	0	0	0	0	0	94	0	0	0	0	0	0	0	0	0	0	18	0	0	0	0	0	0
ASV829	Bacteria	Proteobacteria	Alphaproteobacteria	Rhodobacterales	Rhodobacteraceae	Roseovarius	0	0	0	0	0	0	0	0	0	0	0	0	0	0	0	0	82	30	0	0	0	0	0	0	0	0	0	0	0	0	0	0	0	0
ASV832	Bacteria	NA	NA	NA	NA	NA	0	0	0	0	0	111	0	0	0	0	0	0	0	0	0	0	0	0	0	0	0	0	0	0	0	0	0	0	0	0	0	0	0	0
ASV833	Bacteria	Planctomycetota	Phycisphaerae	Phycisphaerales	Phycisphaeraceae	SM1A02	0	0	0	0	0	0	0	0	0	0	0	0	0	0	0	7	0	0	0	0	0	0	0	0	0	0	28	27	14	28	0	0	0	7
ASV834	Bacteria	Proteobacteria	Gammaproteobacteria	Pseudomonadales	Marinomonadaceae	Marinomonas	0	0	0	0	45	0	0	0	0	0	0	0	0	0	0	0	0	0	0	0	0	0	33	32	0	0	0	0	0	0	0	0	0	0
ASV836	Bacteria	Proteobacteria	Gammaproteobacteria	Enterobacterales	Colwelliaceae	Colwellia	109	0	0	0	0	0	0	0	0	0	0	0	0	0	0	0	0	0	0	0	0	0	0	0	0	0	0	0	0	0	0	0	0	0
ASV840	Bacteria	Proteobacteria	Alphaproteobacteria	Rhodobacterales	Rhodobacteraceae	NA	0	0	0	0	0	0	0	0	0	0	0	0	0	0	0	65	0	43	0	0	0	0	0	0	0	0	0	0	0	0	0	0	0	0
ASV841	Bacteria	Proteobacteria	Alphaproteobacteria	Rhizobiales	Stappiaceae	Roseibium	0	0	0	0	0	0	0	0	0	0	0	0	0	0	0	0	0	0	0	0	0	0	28	8	30	16	0	0	0	0	0	26	0	0
ASV842	Bacteria	Proteobacteria	Alphaproteobacteria	Rhodobacterales	Rhodobacteraceae	Roseovarius	0	0	0	0	0	0	0	0	0	0	0	0	0	0	0	0	0	0	0	0	0	0	8	76	24	0	0	0	0	0	0	0	0	0
ASV843	Bacteria	NA	NA	NA	NA	NA	0	70	0	0	0	37	0	0	0	0	0	0	0	0	0	0	0	0	0	0	0	0	0	0	0	0	0	0	0	0	0	0	0	0
ASV844	Bacteria	Actinobacteriota	Actinobacteria	Micrococcales	Micrococcaceae	Kocuria	0	0	7	0	0	0	0	0	0	0	0	0	0	0	0	0	0	0	56	0	38	0	0	0	0	0	0	0	6	0	0	0	0	0
ASV847	Bacteria	Proteobacteria	Alphaproteobacteria	Caulobacterales	NA	NA	0	0	0	0	107	0	0	0	0	0	0	0	0	0	0	0	0	0	0	0	0	0	0	0	0	0	0	0	0	0	0	0	0	0
ASV848	Bacteria	NA	NA	NA	NA	NA	0	0	0	17	0	0	0	0	0	0	0	0	0	0	39	0	0	0	0	0	0	10	0	0	0	0	20	9	0	0	0	0	0	11
ASV849	Bacteria	NA	NA	NA	NA	NA	0	0	0	0	0	0	36	18	0	4	0	0	14	7	13	0	0	0	0	0	0	0	0	0	0	0	0	14	0	0	0	0	0	0
ASV850	Bacteria	NA	NA	NA	NA	NA	0	0	0	0	0	0	23	17	17	0	0	0	0	18	19	0	0	0	0	0	0	0	0	0	0	0	0	12	0	0	0	0	0	0
ASV851	Bacteria	NA	NA	NA	NA	NA	0	0	0	0	0	0	0	24	82	0	0	0	0	0	0	0	0	0	0	0	0	0	0	0	0	0	0	0	0	0	0	0	0	0
ASV852	Bacteria	Proteobacteria	Alphaproteobacteria	Rhodobacterales	Rhodobacteraceae	Ruegeria	105	0	0	0	0	0	0	0	0	0	0	0	0	0	0	0	0	0	0	0	0	0	0	0	0	0	0	0	0	0	0	0	0	0
ASV853	Bacteria	NA	NA	NA	NA	NA	0	0	0	11	0	0	47	0	0	0	0	0	38	0	0	0	9	0	0	0	0	0	0	0	0	0	0	0	0	0	0	0	0	0
ASV854	Bacteria	NA	NA	NA	NA	NA	0	0	0	10	0	0	23	5	7	0	0	0	44	0	0	0	0	0	0	0	0	16	0	0	0	0	0	0	0	0	0	0	0	0
ASV855	Bacteria	Verrucomicrobiota	Chlamydiae	Chlamydiales	Simkaniaceae	NA	0	0	0	0	0	0	0	0	0	0	0	0	0	0	0	15	0	23	0	0	0	0	0	0	0	0	2	0	0	0	0	65	0	0
ASV856	Bacteria	Proteobacteria	Gammaproteobacteria	Enterobacterales	Vibrionaceae	Vibrio	0	0	0	0	0	0	0	0	0	0	0	0	0	0	0	0	0	0	0	0	0	0	60	45	0	0	0	0	0	0	0	0	0	0
ASV857	NA	NA	NA	NA	NA	NA	0	0	0	0	0	0	0	21	0	0	0	0	0	41	27	0	0	0	0	0	0	0	0	0	0	0	0	15	0	0	0	0	0	0
ASV858	Bacteria	Firmicutes	Bacilli	Lactobacillales	Lactobacillaceae	Weissella	0	0	0	0	0	0	0	0	0	0	0	104	0	0	0	0	0	0	0	0	0	0	0	0	0	0	0	0	0	0	0	0	0	0
ASV859	Bacteria	NA	NA	NA	NA	NA	0	0	0	0	0	0	0	0	0	0	0	0	0	0	104	0	0	0	0	0	0	0	0	0	0	0	0	0	0	0	0	0	0	0
ASV860	Bacteria	Proteobacteria	Alphaproteobacteria	Rhodobacterales	Rhodobacteraceae	Thalassobius	0	0	0	0	0	0	0	0	0	0	0	0	0	0	10	20	0	39	0	0	0	0	0	0	0	0	0	0	20	15	0	0	0	0
ASV861	Bacteria	Proteobacteria	Alphaproteobacteria	Rhodobacterales	Rhodobacteraceae	NA	0	0	0	0	0	0	0	0	0	0	0	0	0	0	0	0	10	55	0	0	0	0	0	0	0	0	32	0	0	7	0	0	0	0
ASV862	Bacteria	NA	NA	NA	NA	NA	0	0	0	0	0	0	0	0	0	0	0	0	0	0	0	0	8	0	0	0	0	0	0	0	0	0	0	47	11	0	0	0	0	37
ASV863	Bacteria	Proteobacteria	Gammaproteobacteria	Enterobacterales	Vibrionaceae	Vibrio	0	0	0	0	0	0	0	0	0	0	0	0	0	0	0	0	0	0	0	0	0	0	61	42	0	0	0	0	0	0	0	0	0	0
ASV865	NA	NA	NA	NA	NA	NA	0	0	0	0	0	0	0	47	0	0	0	0	0	32	0	0	0	0	0	0	0	0	0	0	0	0	0	23	0	0	0	0	0	0
ASV866	Bacteria	Verrucomicrobiota	Verrucomicrobiae	Verrucomicrobiales	Rubritaleaceae	Rubritalea	0	0	0	0	0	0	0	0	0	0	0	0	0	0	0	14	10	0	71	0	0	0	0	0	0	0	6	0	1	0	0	0	0	0
ASV868	Bacteria	Proteobacteria	Alphaproteobacteria	Rhodobacterales	Rhodobacteraceae	Pelagibaca	0	0	0	0	0	0	0	0	0	0	0	0	0	0	0	0	0	0	0	0	0	0	63	39	0	0	0	0	0	0	0	0	0	0
ASV869	Bacteria	Actinobacteriota	Actinobacteria	Corynebacteriales	Corynebacteriaceae	Corynebacterium	0	0	0	0	0	0	61	0	5	35	0	0	0	0	0	0	0	0	0	0	0	0	0	0	0	0	0	0	0	0	0	0	0	0
ASV870	Bacteria	Proteobacteria	Alphaproteobacteria	Caulobacterales	Caulobacteraceae	Brevundimonas	0	0	0	0	0	0	10	0	0	0	0	49	35	7	0	0	0	0	0	0	0	0	0	0	0	0	0	0	0	0	0	0	0	0
ASV871	Bacteria	Proteobacteria	Gammaproteobacteria	Pseudomonadales	Marinobacteraceae	Marinobacter	11	0	5	63	21	0	0	0	0	0	0	0	0	0	0	0	0	0	0	0	0	0	0	0	0	0	0	0	0	0	0	0	0	0
ASV873	Bacteria	NA	NA	NA	NA	NA	0	0	0	0	81	0	0	0	0	0	0	0	0	0	0	0	0	0	0	0	0	0	0	0	0	0	12	0	0	0	0	7	0	0
ASV874	Bacteria	NA	NA	NA	NA	NA	0	0	0	0	10	0	3	0	0	0	0	0	13	0	0	45	0	0	0	0	7	0	0	0	0	0	7	4	0	0	11	0	0	0
ASV875	Bacteria	Planctomycetota	OM190	NA	NA	NA	0	0	0	0	0	0	0	0	0	0	0	0	0	0	0	53	0	18	0	0	0	0	0	0	0	0	11	6	12	0	0	0	0	0
ASV876	Bacteria	Actinobacteriota	Acidimicrobiia	Microtrichales	Microtrichaceae	Sva0996 marine group	0	0	0	0	0	0	0	0	0	0	0	0	0	0	0	25	13	0	0	0	0	0	0	0	0	0	15	16	8	14	0	0	0	9
ASV877	Bacteria	Proteobacteria	Alphaproteobacteria	Rhodobacterales	Rhodobacteraceae	Ruegeria	27	0	0	0	0	31	0	0	0	0	24	0	0	17	0	0	0	0	0	0	0	0	0	0	0	0	0	0	0	0	0	0	0	0
ASV881	NA	NA	NA	NA	NA	NA	0	0	0	0	0	0	63	0	36	0	0	0	0	0	0	0	0	0	0	0	0	0	0	0	0	0	0	0	0	0	0	0	0	0
ASV882	Bacteria	Firmicutes	Bacilli	Lactobacillales	Vagococcaceae	Vagococcus	0	0	0	0	0	0	0	0	0	0	25	74	0	0	0	0	0	0	0	0	0	0	0	0	0	0	0	0	0	0	0	0	0	0
ASV883	Bacteria	NA	NA	NA	NA	NA	0	0	0	0	0	0	0	0	0	0	0	0	0	0	0	84	0	0	0	0	15	0	0	0	0	0	0	0	0	0	0	0	0	0
ASV885	Bacteria	Proteobacteria	Gammaproteobacteria	Enterobacterales	Vibrionaceae	Vibrio	0	0	0	0	82	0	0	0	0	0	0	0	0	0	0	0	0	0	0	0	0	0	0	0	16	0	0	0	0	0	0	0	0	0
ASV886	Bacteria	Proteobacteria	Gammaproteobacteria	Enterobacterales	Vibrionaceae	Vibrio	0	0	0	0	52	0	0	0	0	0	0	0	0	0	0	0	0	0	0	0	0	0	0	0	27	19	0	0	0	0	0	0	0	0
ASV887	Bacteria	NA	NA	NA	NA	NA	0	0	0	0	0	0	0	0	92	0	0	0	0	0	3	0	0	0	0	0	0	0	0	0	0	0	0	3	0	0	0	0	0	0
ASV888	Bacteria	Proteobacteria	Alphaproteobacteria	Rhizobiales	Rhizobiaceae	Pseudahrensia	0	0	0	0	0	0	0	0	0	0	0	0	0	0	10	22	11	55	0	0	0	0	0	0	0	0	0	0	0	0	0	0	0	0
ASV889	Bacteria	Proteobacteria	Alphaproteobacteria	Rhodobacterales	Rhodobacteraceae	NA	0	0	0	0	0	0	0	0	0	0	0	0	0	0	0	0	0	34	0	0	0	0	0	0	0	0	26	0	7	0	0	0	0	31
ASV890	Bacteria	Proteobacteria	Alphaproteobacteria	Rhodobacterales	Rhodobacteraceae	Albirhodobacter	0	0	0	0	0	0	0	0	0	0	0	0	0	0	0	0	0	0	0	0	0	0	0	0	84	14	0	0	0	0	0	0	0	0
ASV891	Bacteria	Proteobacteria	Gammaproteobacteria	Pseudomonadales	Pseudomonadaceae	Pseudomonas	0	0	97	0	0	0	0	0	0	0	0	0	0	0	0	0	0	0	0	0	0	0	0	0	0	0	0	0	0	0	0	0	0	0
ASV892	Bacteria	NA	NA	NA	NA	NA	0	0	7	14	0	0	38	0	0	0	0	0	13	0	0	0	0	0	0	0	0	0	0	0	0	0	0	9	0	0	0	0	0	16
ASV894	Bacteria	Bacteroidota	Bacteroidia	Flavobacteriales	Flavobacteriaceae	Tenacibaculum	0	0	0	0	0	97	0	0	0	0	0	0	0	0	0	0	0	0	0	0	0	0	0	0	0	0	0	0	0	0	0	0	0	0
ASV895	Bacteria	Proteobacteria	Alphaproteobacteria	Sphingomonadales	Sphingomonadaceae	NA	0	0	0	0	0	0	0	0	0	0	0	0	0	0	7	19	0	71	0	0	0	0	0	0	0	0	0	0	0	0	0	0	0	0
ASV896	Bacteria	Proteobacteria	Gammaproteobacteria	Pseudomonadales	Moraxellaceae	Alkanindiges	0	0	0	0	0	0	0	0	0	0	0	0	0	0	0	59	0	12	0	0	0	0	0	0	0	0	0	0	26	0	0	0	0	0
ASV897	Bacteria	Bacteroidota	Bacteroidia	Flavobacteriales	Cryomorphaceae	NS10 marine group	0	0	0	0	0	0	0	0	0	0	0	0	0	0	0	0	0	0	0	0	0	0	0	0	97	0	0	0	0	0	0	0	0	0
ASV899	Bacteria	Firmicutes	Clostridia	Clostridiales	Clostridiaceae	Proteiniclasticum	0	0	0	0	0	0	0	0	0	0	0	0	0	0	0	0	0	0	96	0	0	0	0	0	0	0	0	0	0	0	0	0	0	0
ASV900	Bacteria	Bacteroidota	Bacteroidia	Flavobacteriales	Flavobacteriaceae	Polaribacter	0	0	0	0	0	0	0	0	0	0	0	0	0	0	0	0	0	0	0	0	0	0	0	0	0	0	16	18	27	16	0	0	9	10
ASV901	Bacteria	Proteobacteria	Gammaproteobacteria	Enterobacterales	Colwelliaceae	Colwellia	0	49	0	0	46	0	0	0	0	0	0	0	0	0	0	0	0	0	0	0	0	0	0	0	0	0	0	0	0	0	0	0	0	0
ASV902	Bacteria	Bdellovibrionota	Bdellovibrionia	Bdellovibrionales	Bdellovibrionaceae	OM27 clade	0	0	0	0	90	0	0	0	0	0	0	0	0	5	0	0	0	0	0	0	0	0	0	0	0	0	0	0	0	0	0	0	0	0
ASV904	Bacteria	Actinobacteriota	Actinobacteria	Micrococcales	Micrococcaceae	NA	0	0	94	0	0	0	0	0	0	0	0	0	0	0	0	0	0	0	0	0	0	0	0	0	0	0	0	0	0	0	0	0	0	0
ASV905	Bacteria	Actinobacteriota	Actinobacteria	Micrococcales	Microbacteriaceae	Microbacterium	0	0	0	0	0	0	43	0	0	0	37	0	0	0	0	14	0	0	0	0	0	0	0	0	0	0	0	0	0	0	0	0	0	0
ASV906	Bacteria	Patescibacteria	Gracilibacteria	NA	NA	NA	0	0	0	0	0	0	0	0	0	0	0	0	0	0	0	30	0	0	0	0	0	0	0	0	0	0	35	13	0	12	0	0	0	4
ASV907	Bacteria	Myxococcota	Polyangia	Nannocystales	Nannocystaceae	NA	0	0	0	0	0	0	0	0	0	0	0	0	0	0	0	0	21	49	0	0	0	0	0	0	0	0	0	0	0	24	0	0	0	0
ASV909	Bacteria	NA	NA	NA	NA	NA	0	0	6	0	12	0	0	0	0	0	0	0	0	0	0	0	0	0	0	0	45	19	0	0	0	0	0	0	0	0	11	0	0	0
ASV910	Bacteria	Proteobacteria	Gammaproteobacteria	Enterobacterales	Vibrionaceae	Vibrio	0	0	0	0	0	0	0	0	0	0	0	0	18	16	0	13	25	0	0	0	0	21	0	0	0	0	0	0	0	0	0	0	0	0
ASV911	Bacteria	Proteobacteria	Gammaproteobacteria	Pseudomonadales	Moraxellaceae	Alkanindiges	0	0	0	0	0	0	0	0	0	0	0	0	0	0	0	0	4	0	0	0	0	0	0	0	0	0	32	28	0	15	0	0	14	0
ASV912	Bacteria	Proteobacteria	Alphaproteobacteria	Rhodobacterales	Rhodobacteraceae	Pelagibaca	0	0	0	0	0	0	0	0	0	0	0	0	0	0	0	0	0	0	0	0	0	0	0	53	40	0	0	0	0	0	0	0	0	0
ASV913	Bacteria	Spirochaetota	Spirochaetia	Spirochaetales	Spirochaetaceae	Sediminispirochaeta	92	0	0	0	0	0	0	0	0	0	0	0	0	0	0	0	0	0	0	0	0	0	0	0	0	0	0	0	0	0	0	0	0	0
ASV915	Bacteria	Proteobacteria	Alphaproteobacteria	Micavibrionales	NA	NA	0	0	0	0	0	0	8	5	0	0	0	48	16	15	0	0	0	0	0	0	0	0	0	0	0	0	0	0	0	0	0	0	0	0
ASV916	Bacteria	NA	NA	NA	NA	NA	0	0	0	0	0	0	0	0	0	0	0	0	0	0	0	0	0	0	0	0	92	0	0	0	0	0	0	0	0	0	0	0	0	0
ASV917	Bacteria	Bacteroidota	Bacteroidia	Flavobacteriales	Weeksellaceae	Cloacibacterium	0	0	0	0	0	0	0	0	0	0	0	0	0	0	0	0	0	0	0	0	37	0	0	0	0	0	0	0	0	0	0	0	0	55
ASV918	Bacteria	Bacteroidota	Bacteroidia	Chitinophagales	NA	NA	0	0	0	0	0	0	0	0	0	0	0	0	0	0	0	0	0	0	0	0	0	0	0	0	63	29	0	0	0	0	0	0	0	0
ASV920	Bacteria	Myxococcota	Polyangia	Nannocystales	Nannocystaceae	Nannocystis	0	0	0	0	0	0	0	0	0	0	12	79	0	0	0	0	0	0	0	0	0	0	0	0	0	0	0	0	0	0	0	0	0	0
ASV921	Bacteria	Proteobacteria	Alphaproteobacteria	Caulobacterales	Hyphomonadaceae	Fretibacter	0	0	0	0	0	0	0	0	0	0	0	0	0	0	0	28	0	0	0	0	0	0	0	0	0	0	0	47	16	0	0	0	0	0
ASV922	Bacteria	Proteobacteria	Gammaproteobacteria	Arenicellales	Arenicellaceae	Arenicella	0	0	0	0	0	0	0	0	0	0	0	0	0	0	0	0	0	0	91	0	0	0	0	0	0	0	0	0	0	0	0	0	0	0
ASV923	Bacteria	NA	NA	NA	NA	NA	0	0	0	11	0	0	0	0	0	0	0	0	0	0	14	0	0	0	0	0	0	0	0	0	0	0	0	0	0	0	0	0	18	47
ASV924	Bacteria	Proteobacteria	NA	NA	NA	NA	0	0	0	10	0	0	16	3	0	15	0	0	11	13	4	0	7	0	0	0	0	0	0	0	0	0	0	4	0	0	4	0	0	3
ASV925	Bacteria	Proteobacteria	Gammaproteobacteria	Enterobacterales	Pseudoalteromonadaceae	Pseudoalteromonas	0	0	0	0	90	0	0	0	0	0	0	0	0	0	0	0	0	0	0	0	0	0	0	0	0	0	0	0	0	0	0	0	0	0
ASV926	Bacteria	Proteobacteria	Gammaproteobacteria	Pseudomonadales	Saccharospirillaceae	Oleispira	0	0	0	0	0	0	25	0	22	26	0	0	0	17	0	0	0	0	0	0	0	0	0	0	0	0	0	0	0	0	0	0	0	0
ASV928	Bacteria	Proteobacteria	Alphaproteobacteria	Rhodobacterales	Rhodobacteraceae	Pseudorhodobacter	0	0	0	0	0	0	0	0	0	0	0	0	0	0	0	11	0	7	38	0	0	0	0	0	0	0	6	0	28	0	0	0	0	0
ASV929	Bacteria	Bdellovibrionota	Bdellovibrionia	Bacteriovoracales	Bacteriovoracaceae	Halobacteriovorax	89	0	0	0	0	0	0	0	0	0	0	0	0	0	0	0	0	0	0	0	0	0	0	0	0	0	0	0	0	0	0	0	0	0
ASV930	Bacteria	Bacteroidota	Bacteroidia	Flavobacteriales	Flavobacteriaceae	Leeuwenhoekiella	0	0	13	15	0	0	0	0	0	0	0	0	0	0	0	0	0	0	61	0	0	0	0	0	0	0	0	0	0	0	0	0	0	0
ASV931	Bacteria	Proteobacteria	NA	NA	NA	NA	0	0	9	0	0	0	23	0	33	0	0	0	0	0	0	0	0	0	0	0	0	0	0	0	0	0	0	24	0	0	0	0	0	0
ASV932	Bacteria	Firmicutes	Bacilli	Bacillales	Planococcaceae	Jeotgalibacillus	0	0	0	0	0	0	24	0	0	0	31	0	0	0	0	0	5	12	0	0	0	17	0	0	0	0	0	0	0	0	0	0	0	0
ASV933	Bacteria	Proteobacteria	Gammaproteobacteria	Pseudomonadales	Moraxellaceae	Acinetobacter	0	0	0	0	0	0	10	0	0	0	0	44	30	0	0	0	0	0	0	0	0	0	0	0	0	0	0	0	0	5	0	0	0	0
ASV935	Bacteria	Bacteroidota	Bacteroidia	Flavobacteriales	Flavobacteriaceae	Pibocella	0	0	0	0	0	0	0	0	0	0	0	0	0	0	0	0	0	0	89	0	0	0	0	0	0	0	0	0	0	0	0	0	0	0
ASV936	Bacteria	NA	NA	NA	NA	NA	0	0	0	0	0	0	0	0	0	0	0	0	0	0	0	0	0	0	0	0	48	14	0	0	0	0	27	0	0	0	0	0	0	0
ASV937	Bacteria	Bacteroidota	Bacteroidia	Flavobacteriales	Flavobacteriaceae	NA	0	0	0	0	0	0	0	0	0	0	0	0	0	0	0	0	0	0	0	0	0	0	0	0	0	0	0	89	0	0	0	0	0	0
ASV938	Bacteria	Bacteroidota	Bacteroidia	Flavobacteriales	Flavobacteriaceae	Aquibacter	22	10	0	0	50	6	0	0	0	0	0	0	0	0	0	0	0	0	0	0	0	0	0	0	0	0	0	0	0	0	0	0	0	0
ASV939	Bacteria	NA	NA	NA	NA	NA	0	0	0	0	0	39	0	0	0	0	0	0	0	0	0	0	0	0	0	0	0	0	0	0	0	0	49	0	0	0	0	0	0	0
ASV940	Bacteria	Bacteroidota	Bacteroidia	Flavobacteriales	Flavobacteriaceae	Tenacibaculum	0	0	0	0	0	0	0	0	0	0	0	0	0	0	14	20	0	32	0	0	0	0	0	0	0	0	12	0	0	10	0	0	0	0
ASV941	Bacteria	Firmicutes	Bacilli	Bacillales	Bacillaceae	Bacillus	0	0	71	16	0	0	0	0	0	0	0	0	0	0	0	0	0	0	0	0	0	0	0	0	0	0	0	0	0	0	0	0	0	0
ASV943	Bacteria	Proteobacteria	Alphaproteobacteria	Rickettsiales	NA	NA	0	0	16	12	0	0	0	0	0	8	15	0	0	17	0	0	0	0	0	0	0	0	0	0	0	0	0	3	0	0	7	0	0	9
ASV944	Bacteria	Proteobacteria	Alphaproteobacteria	Rhizobiales	Stappiaceae	Labrenzia	0	0	0	0	0	0	0	0	0	0	0	87	0	0	0	0	0	0	0	0	0	0	0	0	0	0	0	0	0	0	0	0	0	0
ASV945	Bacteria	Deinococcota	Deinococci	Deinococcales	Trueperaceae	Truepera	0	0	0	0	0	0	0	0	0	0	0	0	0	0	0	13	5	4	0	0	0	0	0	0	0	0	12	10	16	5	0	0	6	16
ASV946	Bacteria	Bacteroidota	Bacteroidia	Chitinophagales	NA	NA	0	0	0	0	0	0	0	0	0	0	0	0	0	0	0	0	0	0	55	0	0	0	0	0	0	0	15	11	0	6	0	0	0	0
ASV947	Bacteria	Proteobacteria	Alphaproteobacteria	NA	NA	NA	0	0	0	12	11	0	10	5	0	0	0	0	5	5	12	0	0	0	0	0	10	6	0	0	0	0	0	5	0	0	0	0	0	5
ASV948	Bacteria	Proteobacteria	Gammaproteobacteria	Enterobacterales	Pseudoalteromonadaceae	Pseudoalteromonas	0	0	0	0	86	0	0	0	0	0	0	0	0	0	0	0	0	0	0	0	0	0	0	0	0	0	0	0	0	0	0	0	0	0
ASV949	Bacteria	Proteobacteria	Alphaproteobacteria	Sphingomonadales	Sphingomonadaceae	Altererythrobacter	0	0	0	0	0	0	0	0	0	0	0	0	0	0	0	0	0	0	86	0	0	0	0	0	0	0	0	0	0	0	0	0	0	0
ASV950	Bacteria	Verrucomicrobiota	Verrucomicrobiae	Verrucomicrobiales	Rubritaleaceae	Persicirhabdus	0	0	0	0	0	0	0	0	0	0	0	0	0	0	0	0	0	0	86	0	0	0	0	0	0	0	0	0	0	0	0	0	0	0
ASV951	Bacteria	Proteobacteria	Alphaproteobacteria	Acetobacterales	Acetobacteraceae	Roseomonas	0	0	0	0	0	0	0	0	0	0	0	0	0	0	0	0	0	0	0	0	0	0	0	0	0	0	0	0	86	0	0	0	0	0
ASV952	Bacteria	Proteobacteria	Alphaproteobacteria	Caulobacterales	Hyphomonadaceae	Algimonas	0	45	0	0	0	36	0	0	0	0	0	0	0	0	0	0	0	0	0	0	0	0	0	0	0	0	0	2	1	1	0	0	0	0
ASV953	Bacteria	Desulfobacterota	Desulfobacteria	Desulfobacterales	Desulfobacteraceae	NA	0	25	0	0	0	60	0	0	0	0	0	0	0	0	0	0	0	0	0	0	0	0	0	0	0	0	0	0	0	0	0	0	0	0
ASV956	Bacteria	Actinobacteriota	Actinobacteria	Corynebacteriales	Corynebacteriaceae	Corynebacterium	0	0	0	0	3	0	0	0	0	0	0	31	51	0	0	0	0	0	0	0	0	0	0	0	0	0	0	0	0	0	0	0	0	0
ASV957	Bacteria	Proteobacteria	Alphaproteobacteria	Sphingomonadales	Sphingomonadaceae	Sphingorhabdus	0	0	0	0	0	0	0	0	0	0	0	0	0	0	8	0	0	0	0	0	0	0	0	0	0	0	24	23	9	14	0	0	0	7
ASV958	Bacteria	Proteobacteria	Alphaproteobacteria	Rhodobacterales	Rhodobacteraceae	NA	0	0	0	0	0	0	0	0	0	0	0	0	0	0	0	0	0	0	85	0	0	0	0	0	0	0	0	0	0	0	0	0	0	0
ASV960	Bacteria	Proteobacteria	Alphaproteobacteria	Rhodobacterales	Rhodobacteraceae	Roseobacter clade NAC11-7 lineage	0	0	0	0	0	0	14	0	0	41	0	0	10	19	0	0	0	0	0	0	0	0	0	0	0	0	0	0	0	0	0	0	0	0
ASV961	Bacteria	Proteobacteria	NA	NA	NA	NA	0	0	0	0	0	0	0	24	0	20	8	0	13	19	0	0	0	0	0	0	0	0	0	0	0	0	0	0	0	0	0	0	0	0
ASV962	Bacteria	NA	NA	NA	NA	NA	0	0	0	0	0	0	0	0	0	0	0	0	0	84	0	0	0	0	0	0	0	0	0	0	0	0	0	0	0	0	0	0	0	0
ASV963	Bacteria	Proteobacteria	Alphaproteobacteria	Rhodobacterales	Rhodobacteraceae	NA	0	0	0	0	0	0	0	0	0	0	0	0	0	0	19	10	29	11	0	0	0	0	0	0	0	0	7	0	8	0	0	0	0	0
ASV964	Bacteria	Proteobacteria	Alphaproteobacteria	Sphingomonadales	Sphingomonadaceae	Sphingorhabdus	0	0	0	0	0	0	0	0	0	0	0	0	0	0	0	12	6	20	0	0	0	0	0	0	0	0	13	16	10	0	0	0	7	0
ASV966	Bacteria	Actinobacteriota	Actinobacteria	Corynebacteriales	Dietziaceae	Dietzia	0	0	0	0	0	0	0	0	0	0	0	0	0	0	0	0	0	9	42	0	0	0	0	0	0	0	0	0	18	0	0	0	15	0
ASV967	Bacteria	Proteobacteria	Alphaproteobacteria	Rhizobiales	Rhizobiaceae	Ahrensia	0	0	0	0	0	0	0	0	12	0	0	0	0	0	0	0	0	29	0	0	0	0	4	0	0	0	10	0	12	16	0	0	0	0
ASV968	Bacteria	Proteobacteria	Gammaproteobacteria	Xanthomonadales	Xanthomonadaceae	NA	0	0	0	0	0	0	0	0	0	0	0	0	0	0	4	16	0	21	0	0	0	0	0	0	0	0	3	0	4	24	0	0	0	11
ASV969	Bacteria	Nitrospirota	Nitrospiria	Nitrospirales	Nitrospiraceae	Nitrospira	0	0	0	0	0	0	0	0	0	0	0	0	0	0	0	22	0	52	0	0	3	0	0	0	0	0	6	0	0	0	0	0	0	0
ASV970	Bacteria	Proteobacteria	Gammaproteobacteria	Xanthomonadales	Xanthomonadaceae	Stenotrophomonas	0	0	0	0	0	0	0	0	0	0	0	0	0	0	0	0	5	13	0	0	32	33	0	0	0	0	0	0	0	0	0	0	0	0
ASV971	Bacteria	Bacteroidota	Bacteroidia	Chitinophagales	Saprospiraceae	Portibacter	0	0	0	0	0	0	0	0	0	0	0	0	0	0	0	0	0	0	83	0	0	0	0	0	0	0	0	0	0	0	0	0	0	0
ASV972	Bacteria	Proteobacteria	Gammaproteobacteria	Enterobacterales	Colwelliaceae	Thalassotalea	27	29	0	0	0	26	0	0	0	0	0	0	0	0	0	0	0	0	0	0	0	0	0	0	0	0	0	0	0	0	0	0	0	0
ASV973	Bacteria	Proteobacteria	Alphaproteobacteria	Caulobacterales	Caulobacteraceae	Brevundimonas	0	6	45	31	0	0	0	0	0	0	0	0	0	0	0	0	0	0	0	0	0	0	0	0	0	0	0	0	0	0	0	0	0	0
ASV974	Bacteria	Proteobacteria	Alphaproteobacteria	Rhodobacterales	Rhodobacteraceae	NA	0	0	0	0	0	0	0	6	29	24	0	0	0	5	0	0	0	18	0	0	0	0	0	0	0	0	0	0	0	0	0	0	0	0
ASV976	Bacteria	Verrucomicrobiota	Verrucomicrobiae	Verrucomicrobiales	DEV007	NA	0	0	0	0	0	0	0	0	0	0	0	0	0	0	0	67	0	7	0	0	0	0	0	0	0	0	0	2	6	0	0	0	0	0
ASV977	Bacteria	Proteobacteria	Alphaproteobacteria	Micavibrionales	Micavibrionaceae	NA	0	0	0	0	0	0	0	0	0	0	0	0	0	0	0	34	5	17	0	0	0	0	0	0	0	0	8	11	5	2	0	0	0	0
ASV978	Bacteria	Proteobacteria	Alphaproteobacteria	Rhodobacterales	Rhodobacteraceae	Pseudorhodobacter	0	0	0	0	0	0	0	0	0	0	0	0	0	0	0	27	0	55	0	0	0	0	0	0	0	0	0	0	0	0	0	0	0	0
ASV979	Bacteria	Chloroflexi	Anaerolineae	Caldilineales	Caldilineaceae	NA	0	0	0	0	0	0	0	0	0	0	0	0	0	0	0	18	13	31	0	0	0	0	0	0	0	0	16	0	0	4	0	0	0	0
ASV980	Bacteria	Planctomycetota	Planctomycetes	Pirellulales	Pirellulaceae	Blastopirellula	0	0	0	0	0	0	0	0	0	0	0	0	0	0	0	0	0	0	82	0	0	0	0	0	0	0	0	0	0	0	0	0	0	0
ASV981	Bacteria	Proteobacteria	Alphaproteobacteria	Caulobacterales	Caulobacteraceae	Brevundimonas	0	0	0	0	0	0	0	0	0	0	0	0	0	0	0	0	0	0	0	0	0	24	0	0	0	0	0	0	15	0	8	0	35	0
ASV982	Bacteria	NA	NA	NA	NA	NA	0	0	3	12	0	0	0	10	0	2	9	0	0	14	27	0	0	0	0	0	0	0	0	0	0	0	0	0	0	0	0	0	0	4
ASV985	Bacteria	Myxococcota	Polyangia	Polyangiales	Sandaracinaceae	NA	0	0	0	0	0	0	0	0	0	0	0	0	0	0	0	0	0	0	0	0	0	0	0	0	0	0	12	0	25	19	0	15	0	10
ASV986	Bacteria	NA	NA	NA	NA	NA	0	0	0	0	0	0	0	0	0	0	0	0	0	0	0	0	0	0	0	0	0	0	0	0	0	0	0	67	14	0	0	0	0	0
ASV987	Bacteria	Chloroflexi	Anaerolineae	Ardenticatenales	NA	NA	9	0	0	0	0	0	0	0	0	0	0	0	0	0	0	0	0	0	71	0	0	0	0	0	0	0	0	0	0	0	0	0	0	0
ASV988	Bacteria	Proteobacteria	Gammaproteobacteria	Pseudomonadales	Marinomonadaceae	Marinomonas	0	80	0	0	0	0	0	0	0	0	0	0	0	0	0	0	0	0	0	0	0	0	0	0	0	0	0	0	0	0	0	0	0	0
ASV989	Bacteria	Spirochaetota	Leptospirae	Leptospirales	Leptospiraceae	RBG-16-49-21	0	11	0	0	0	69	0	0	0	0	0	0	0	0	0	0	0	0	0	0	0	0	0	0	0	0	0	0	0	0	0	0	0	0
ASV990	Bacteria	Desulfobacterota	Desulfobacteria	Desulfobacterales	NA	NA	0	4	0	0	0	76	0	0	0	0	0	0	0	0	0	0	0	0	0	0	0	0	0	0	0	0	0	0	0	0	0	0	0	0
ASV991	Bacteria	Proteobacteria	Gammaproteobacteria	Enterobacterales	Alteromonadaceae	Alteromonas	0	0	0	27	0	0	0	0	0	0	0	0	0	0	0	0	0	0	0	0	0	0	0	0	25	28	0	0	0	0	0	0	0	0
ASV992	Bacteria	Proteobacteria	Alphaproteobacteria	Rhodobacterales	Rhodobacteraceae	Oceanibulbus	0	0	0	24	31	0	0	0	0	0	0	0	0	25	0	0	0	0	0	0	0	0	0	0	0	0	0	0	0	0	0	0	0	0
ASV993	Bacteria	Bacteroidota	Bacteroidia	Flavobacteriales	Crocinitomicaceae	Fluviicola	0	0	0	0	80	0	0	0	0	0	0	0	0	0	0	0	0	0	0	0	0	0	0	0	0	0	0	0	0	0	0	0	0	0
ASV994	Bacteria	Firmicutes	Bacilli	Lactobacillales	Lactobacillaceae	Leuconostoc	0	0	0	0	0	0	0	0	0	0	14	66	0	0	0	0	0	0	0	0	0	0	0	0	0	0	0	0	0	0	0	0	0	0
ASV995	Bacteria	Proteobacteria	Gammaproteobacteria	Burkholderiales	Hydrogenophilaceae	Hydrogenophilus	0	0	0	0	0	0	0	0	0	0	0	0	0	0	0	0	0	0	80	0	0	0	0	0	0	0	0	0	0	0	0	0	0	0
ASV996	Bacteria	Proteobacteria	Alphaproteobacteria	Rhodobacterales	Rhodobacteraceae	Donghicola	0	0	0	0	0	0	0	0	0	0	0	0	0	0	0	0	0	0	0	0	0	0	0	0	0	80	0	0	0	0	0	0	0	0
ASV997	Bacteria	Proteobacteria	Alphaproteobacteria	Rhizobiales	Rhizobiaceae	Allorhizobium-Neorhizobium-Pararhizobium-Rhizobium	0	0	0	0	0	0	0	0	0	0	0	0	0	0	0	0	0	0	0	0	0	0	0	0	0	0	0	0	0	0	0	80	0	0
ASV998	Bacteria	Proteobacteria	Alphaproteobacteria	Rhodobacterales	Rhodobacteraceae	NA	35	0	0	0	0	7	0	0	0	0	0	0	0	0	0	14	0	11	0	0	0	0	0	0	0	0	0	0	0	0	0	0	0	12
ASV999	Bacteria	Firmicutes	Bacilli	Bacillales	Bacillaceae	Anaerobacillus	9	0	0	0	7	0	0	0	16	0	0	5	0	0	13	0	0	0	0	0	23	0	0	0	0	0	0	0	0	6	0	0	0	0
ASV1000	Bacteria	NA	NA	NA	NA	NA	0	0	32	47	0	0	0	0	0	0	0	0	0	0	0	0	0	0	0	0	0	0	0	0	0	0	0	0	0	0	0	0	0	0
ASV1001	Bacteria	Proteobacteria	Alphaproteobacteria	Sneathiellales	Sneathiellaceae	Sneathiella	0	0	0	0	9	0	0	0	0	0	0	0	0	0	0	0	0	0	0	0	0	0	0	0	40	30	0	0	0	0	0	0	0	0
ASV1002	Bacteria	Planctomycetota	Phycisphaerae	Phycisphaerales	Phycisphaeraceae	SM1A02	0	0	0	0	0	0	0	0	0	0	0	0	0	0	3	36	0	0	0	0	2	0	0	0	0	0	8	6	15	9	0	0	0	0
ASV1003	Bacteria	Patescibacteria	Gracilibacteria	Candidatus Peregrinibacteria	NA	NA	0	0	0	0	0	0	0	0	0	0	0	0	0	0	2	32	14	25	0	0	3	0	0	0	0	0	0	0	0	3	0	0	0	0
ASV1004	Bacteria	Bacteroidota	Bacteroidia	Chitinophagales	Saprospiraceae	Lewinella	0	0	0	0	0	0	0	0	0	0	0	0	0	0	0	0	0	0	0	0	0	0	0	0	0	0	10	42	3	24	0	0	0	0
ASV1005	Bacteria	Proteobacteria	Alphaproteobacteria	Rhodobacterales	Rhodobacteraceae	Sedimentitalea	34	0	0	0	0	0	0	0	0	0	0	0	0	0	0	0	0	0	0	0	0	0	0	0	0	0	17	0	19	0	0	0	0	8
ASV1007	Bacteria	Proteobacteria	NA	NA	NA	NA	0	0	0	3	0	0	0	2	0	0	0	0	0	0	7	6	0	0	0	0	57	3	0	0	0	0	0	0	0	0	0	0	0	0
ASV1008	Bacteria	NA	NA	NA	NA	NA	0	0	0	0	0	0	0	38	32	0	0	0	0	0	4	0	0	0	0	0	0	4	0	0	0	0	0	0	0	0	0	0	0	0
ASV1009	Bacteria	Proteobacteria	Gammaproteobacteria	Enterobacterales	Vibrionaceae	Vibrio	0	0	0	0	0	0	0	0	11	0	0	0	0	0	0	0	0	0	0	0	0	0	0	0	0	0	0	0	0	0	59	0	0	8
ASV1010	NA	NA	NA	NA	NA	NA	0	0	0	0	0	0	0	0	0	25	6	0	0	15	15	0	0	0	0	0	0	0	0	0	0	0	0	0	0	0	0	0	17	0
ASV1011	Bacteria	NA	NA	NA	NA	NA	0	0	0	0	0	0	0	0	0	0	0	0	78	0	0	0	0	0	0	0	0	0	0	0	0	0	0	0	0	0	0	0	0	0
ASV1013	Bacteria	Proteobacteria	Gammaproteobacteria	Enterobacterales	Colwelliaceae	Colwellia	77	0	0	0	0	0	0	0	0	0	0	0	0	0	0	0	0	0	0	0	0	0	0	0	0	0	0	0	0	0	0	0	0	0
ASV1014	Bacteria	Desulfobacterota	Desulfovibrionia	Desulfovibrionales	Desulfovibrionaceae	Desulfovibrio	77	0	0	0	0	0	0	0	0	0	0	0	0	0	0	0	0	0	0	0	0	0	0	0	0	0	0	0	0	0	0	0	0	0
ASV1015	Bacteria	Firmicutes	Clostridia	Peptostreptococcales-Tissierellales	Fusibacteraceae	Fusibacter	0	0	0	0	0	77	0	0	0	0	0	0	0	0	0	0	0	0	0	0	0	0	0	0	0	0	0	0	0	0	0	0	0	0
ASV1016	Bacteria	Firmicutes	Bacilli	Bacillales	Bacillaceae	Anaerobacillus	0	0	0	0	0	0	0	0	0	0	18	0	19	0	0	0	0	0	9	0	0	31	0	0	0	0	0	0	0	0	0	0	0	0
ASV1017	Bacteria	Proteobacteria	Alphaproteobacteria	Rhodobacterales	Rhodobacteraceae	NA	0	0	0	0	0	0	0	0	0	0	0	77	0	0	0	0	0	0	0	0	0	0	0	0	0	0	0	0	0	0	0	0	0	0
ASV1020	Bacteria	Desulfobacterota	Desulfovibrionia	Desulfovibrionales	Desulfovibrionaceae	Desulfovibrio	76	0	0	0	0	0	0	0	0	0	0	0	0	0	0	0	0	0	0	0	0	0	0	0	0	0	0	0	0	0	0	0	0	0
ASV1021	Bacteria	Desulfobacterota	Desulfovibrionia	Desulfovibrionales	Desulfovibrionaceae	Desulfovibrio	76	0	0	0	0	0	0	0	0	0	0	0	0	0	0	0	0	0	0	0	0	0	0	0	0	0	0	0	0	0	0	0	0	0
ASV1022	Bacteria	Bacteroidota	Bacteroidia	Flavobacteriales	Flavobacteriaceae	NA	33	0	0	0	16	27	0	0	0	0	0	0	0	0	0	0	0	0	0	0	0	0	0	0	0	0	0	0	0	0	0	0	0	0
ASV1023	Bacteria	Proteobacteria	Alphaproteobacteria	Rhodobacterales	Rhodobacteraceae	NA	11	0	0	0	0	0	0	0	0	8	0	0	0	0	0	0	0	0	57	0	0	0	0	0	0	0	0	0	0	0	0	0	0	0
ASV1026	Bacteria	NA	NA	NA	NA	NA	0	0	0	0	0	0	60	0	0	0	0	0	0	0	0	0	0	0	0	0	0	10	0	0	0	0	0	0	0	0	0	0	6	0
ASV1027	Bacteria	Proteobacteria	Alphaproteobacteria	Caulobacterales	Hyphomonadaceae	Hirschia	0	0	0	0	0	0	0	0	0	0	0	0	0	0	0	18	0	32	0	0	0	0	0	0	0	0	9	0	9	8	0	0	0	0
ASV1028	Bacteria	Proteobacteria	Alphaproteobacteria	Sphingomonadales	Sphingomonadaceae	Sphingorhabdus	0	0	0	0	0	0	0	0	0	0	0	0	0	0	0	0	0	0	76	0	0	0	0	0	0	0	0	0	0	0	0	0	0	0
ASV1029	Bacteria	Verrucomicrobiota	Verrucomicrobiae	Verrucomicrobiales	DEV007	NA	0	0	0	0	0	0	0	0	0	0	0	0	0	0	0	0	0	0	76	0	0	0	0	0	0	0	0	0	0	0	0	0	0	0
ASV1030	Bacteria	Proteobacteria	Gammaproteobacteria	Pseudomonadales	Pseudomonadaceae	Pseudomonas	0	0	0	0	0	0	0	0	0	0	0	0	0	0	0	0	0	0	0	0	0	0	0	0	0	0	0	0	0	0	0	20	23	33
ASV1031	Bacteria	Desulfobacterota	Desulfobacteria	Desulfobacterales	Desulfobacteraceae	Desulfocella	75	0	0	0	0	0	0	0	0	0	0	0	0	0	0	0	0	0	0	0	0	0	0	0	0	0	0	0	0	0	0	0	0	0
ASV1032	Bacteria	Proteobacteria	Gammaproteobacteria	Enterobacterales	Pseudoalteromonadaceae	Pseudoalteromonas	75	0	0	0	0	0	0	0	0	0	0	0	0	0	0	0	0	0	0	0	0	0	0	0	0	0	0	0	0	0	0	0	0	0
ASV1033	Bacteria	Proteobacteria	Alphaproteobacteria	Rhodobacterales	Rhodobacteraceae	Phaeobacter	60	0	0	0	0	0	0	0	0	15	0	0	0	0	0	0	0	0	0	0	0	0	0	0	0	0	0	0	0	0	0	0	0	0
ASV1034	Bacteria	Proteobacteria	NA	NA	NA	NA	0	0	0	0	0	0	18	11	0	7	0	0	0	11	0	0	0	0	0	0	24	0	0	0	0	0	0	0	0	0	4	0	0	0
ASV1035	Bacteria	NA	NA	NA	NA	NA	0	0	0	0	0	0	0	0	0	0	0	0	0	0	0	75	0	0	0	0	0	0	0	0	0	0	0	0	0	0	0	0	0	0
ASV1036	Bacteria	Bacteroidota	Bacteroidia	Flavobacteriales	Flavobacteriaceae	Winogradskyella	0	0	0	0	0	0	0	0	0	0	0	0	0	0	0	0	0	0	75	0	0	0	0	0	0	0	0	0	0	0	0	0	0	0
ASV1037	Bacteria	Proteobacteria	Gammaproteobacteria	Pseudomonadales	Halomonadaceae	Halomonas	0	0	0	0	0	0	0	0	0	0	0	0	0	0	0	0	0	0	0	0	0	0	40	35	0	0	0	0	0	0	0	0	0	0
ASV1038	Bacteria	NA	NA	NA	NA	NA	0	0	0	0	0	0	0	0	0	0	0	0	0	0	0	0	0	0	0	0	0	0	0	0	0	0	0	0	0	0	44	0	31	0
ASV1039	Bacteria	Proteobacteria	Alphaproteobacteria	Rhodobacterales	Rhodobacteraceae	Celeribacter	0	0	74	0	0	0	0	0	0	0	0	0	0	0	0	0	0	0	0	0	0	0	0	0	0	0	0	0	0	0	0	0	0	0
ASV1040	Bacteria	Proteobacteria	Gammaproteobacteria	Pseudomonadales	Spongiibacteraceae	Spongiibacter	0	0	0	6	63	0	0	0	0	0	0	0	5	0	0	0	0	0	0	0	0	0	0	0	0	0	0	0	0	0	0	0	0	0
ASV1041	Bacteria	Desulfobacterota	NA	NA	NA	NA	0	0	0	0	56	0	0	0	0	14	0	0	0	4	0	0	0	0	0	0	0	0	0	0	0	0	0	0	0	0	0	0	0	0
ASV1042	Bacteria	Proteobacteria	Alphaproteobacteria	Sneathiellales	Sneathiellaceae	Sneathiella	0	0	0	0	0	4	0	0	0	0	0	0	0	0	9	0	10	35	0	0	0	0	0	0	0	0	0	11	0	5	0	0	0	0
ASV1044	Bacteria	Fusobacteriota	Fusobacteriia	Fusobacteriales	Fusobacteriaceae	Fusobacterium	0	0	0	0	0	0	0	0	0	0	0	74	0	0	0	0	0	0	0	0	0	0	0	0	0	0	0	0	0	0	0	0	0	0
ASV1045	Bacteria	Bacteroidota	Bacteroidia	Flavobacteriales	Flavobacteriaceae	Muricauda	0	0	0	0	0	0	0	0	0	0	0	0	0	0	17	23	0	7	0	0	0	0	0	0	0	0	11	11	0	5	0	0	0	0
ASV1046	Bacteria	NA	NA	NA	NA	NA	0	0	0	0	0	0	0	0	0	0	0	0	0	0	0	39	7	23	0	0	0	0	0	0	0	0	5	0	0	0	0	0	0	0
ASV1047	Bacteria	Planctomycetota	Planctomycetes	Planctomycetales	NA	NA	0	0	0	0	0	0	0	0	0	0	0	0	0	0	0	13	20	0	0	0	0	0	0	0	0	0	10	10	12	7	0	0	0	2
ASV1048	Bacteria	Bacteroidota	Bacteroidia	Chitinophagales	NA	NA	0	0	0	0	0	0	0	0	0	0	0	0	0	0	0	0	20	0	0	0	0	0	0	0	0	0	13	13	20	8	0	0	0	0
ASV1049	Bacteria	Proteobacteria	Alphaproteobacteria	Sphingomonadales	Sphingomonadaceae	Sphingorhabdus	0	0	0	0	0	0	0	0	0	0	0	0	0	0	0	0	14	16	0	0	0	0	0	0	0	0	11	22	7	4	0	0	0	0
ASV1050	Bacteria	Bacteroidota	Bacteroidia	Flavobacteriales	Flavobacteriaceae	Tenacibaculum	0	46	0	0	0	27	0	0	0	0	0	0	0	0	0	0	0	0	0	0	0	0	0	0	0	0	0	0	0	0	0	0	0	0
ASV1051	Bacteria	Bacteroidota	Bacteroidia	Flavobacteriales	Schleiferiaceae	Schleiferia	0	0	0	0	0	0	0	0	0	0	0	0	0	0	0	2	0	0	50	0	0	0	0	0	0	0	4	6	0	0	0	0	0	11
ASV1052	Bacteria	Bdellovibrionota	NA	NA	NA	NA	0	0	0	0	0	0	0	0	0	0	0	0	0	0	0	0	0	0	73	0	0	0	0	0	0	0	0	0	0	0	0	0	0	0
ASV1053	Bacteria	Proteobacteria	Gammaproteobacteria	Pseudomonadales	Unknown Family	Alkalimarinus	40	32	0	0	0	0	0	0	0	0	0	0	0	0	0	0	0	0	0	0	0	0	0	0	0	0	0	0	0	0	0	0	0	0
ASV1054	Bacteria	Proteobacteria	Alphaproteobacteria	Caulobacterales	Hyphomonadaceae	Hellea	18	28	0	0	0	26	0	0	0	0	0	0	0	0	0	0	0	0	0	0	0	0	0	0	0	0	0	0	0	0	0	0	0	0
ASV1055	Bacteria	Proteobacteria	Alphaproteobacteria	Rhodobacterales	Rhodobacteraceae	Amylibacter	9	0	0	0	0	0	11	0	0	15	0	0	0	12	0	0	0	0	25	0	0	0	0	0	0	0	0	0	0	0	0	0	0	0
ASV1056	Bacteria	Proteobacteria	Alphaproteobacteria	Rhodobacterales	Rhodobacteraceae	Paracoccus	0	0	0	0	0	0	0	0	0	27	18	23	0	4	0	0	0	0	0	0	0	0	0	0	0	0	0	0	0	0	0	0	0	0
ASV1057	Bacteria	Bacteroidota	Bacteroidia	Flavobacteriales	Flavobacteriaceae	NA	0	0	0	0	0	0	0	0	0	0	0	0	0	0	0	0	0	0	72	0	0	0	0	0	0	0	0	0	0	0	0	0	0	0
ASV1058	Bacteria	Bacteroidota	Bacteroidia	Flavobacteriales	Flavobacteriaceae	Joostella	0	0	0	0	0	0	0	0	0	0	0	0	0	0	0	0	0	0	0	0	0	0	43	29	0	0	0	0	0	0	0	0	0	0
ASV1059	Bacteria	Bacteroidota	Bacteroidia	Flavobacteriales	Cryomorphaceae	NS10 marine group	9	43	0	0	0	19	0	0	0	0	0	0	0	0	0	0	0	0	0	0	0	0	0	0	0	0	0	0	0	0	0	0	0	0
ASV1062	Bacteria	NA	NA	NA	NA	NA	0	0	0	0	3	0	0	0	0	10	0	0	0	18	10	27	0	0	0	0	0	0	0	0	0	0	0	0	3	0	0	0	0	0
ASV1063	Bacteria	Fusobacteriota	Fusobacteriia	Fusobacteriales	Fusobacteriaceae	Fusobacterium	0	0	0	0	0	0	0	0	0	17	33	21	0	0	0	0	0	0	0	0	0	0	0	0	0	0	0	0	0	0	0	0	0	0
ASV1064	NA	NA	NA	NA	NA	NA	0	0	0	0	0	0	0	0	0	0	0	0	0	0	0	8	0	0	0	0	0	0	0	0	0	0	17	36	4	0	0	0	0	6
ASV1065	Bacteria	Bacteroidota	Bacteroidia	Chitinophagales	Saprospiraceae	NA	0	0	0	0	0	0	0	0	0	0	0	0	0	0	0	0	0	0	71	0	0	0	0	0	0	0	0	0	0	0	0	0	0	0
ASV1066	Bacteria	Verrucomicrobiota	Verrucomicrobiae	Verrucomicrobiales	Rubritaleaceae	Persicirhabdus	0	0	0	0	0	0	0	0	0	0	0	0	0	0	0	0	0	0	71	0	0	0	0	0	0	0	0	0	0	0	0	0	0	0
ASV1067	Bacteria	Desulfobacterota	Desulfuromonadia	Bradymonadales	NA	NA	0	0	0	0	0	0	0	0	0	0	0	0	0	0	0	0	0	0	67	0	0	0	0	0	0	0	0	4	0	0	0	0	0	0
ASV1068	Bacteria	Bacteroidota	Bacteroidia	Chitinophagales	Saprospiraceae	NA	64	0	0	0	0	6	0	0	0	0	0	0	0	0	0	0	0	0	0	0	0	0	0	0	0	0	0	0	0	0	0	0	0	0
ASV1069	Bacteria	NA	NA	NA	NA	NA	0	0	8	15	0	0	8	0	4	0	0	0	14	0	2	7	0	0	0	0	0	0	0	0	0	0	0	2	0	0	0	0	10	0
ASV1070	Bacteria	Proteobacteria	Gammaproteobacteria	Pseudomonadales	Alcanivoracaceae1	Alcanivorax	0	0	7	56	7	0	0	0	0	0	0	0	0	0	0	0	0	0	0	0	0	0	0	0	0	0	0	0	0	0	0	0	0	0
ASV1071	Bacteria	NA	NA	NA	NA	NA	0	0	2	8	0	0	0	4	4	6	0	0	0	11	3	8	2	0	0	0	10	0	0	0	0	0	2	3	0	0	0	0	0	7
ASV1072	Bacteria	Proteobacteria	NA	NA	NA	NA	0	0	0	0	9	0	0	0	0	0	0	0	0	0	0	41	0	0	0	0	20	0	0	0	0	0	0	0	0	0	0	0	0	0
ASV1073	Bacteria	Verrucomicrobiota	Chlamydiae	Chlamydiales	NA	NA	0	0	0	0	0	0	45	0	25	0	0	0	0	0	0	0	0	0	0	0	0	0	0	0	0	0	0	0	0	0	0	0	0	0
ASV1074	Bacteria	NA	NA	NA	NA	NA	0	0	0	0	0	0	19	17	29	0	0	0	0	0	5	0	0	0	0	0	0	0	0	0	0	0	0	0	0	0	0	0	0	0
ASV1075	Bacteria	Firmicutes	Bacilli	Bacillales	Planococcaceae	Sporosarcina	0	0	0	0	0	0	19	6	0	18	0	14	0	6	0	7	0	0	0	0	0	0	0	0	0	0	0	0	0	0	0	0	0	0
ASV1076	Bacteria	Firmicutes	Bacilli	Bacillales	Planococcaceae	Sporosarcina	0	0	0	0	0	0	11	0	0	0	23	0	6	0	0	18	3	0	0	0	0	0	0	0	0	0	0	0	0	0	0	9	0	0
ASV1077	Bacteria	Proteobacteria	Gammaproteobacteria	Enterobacterales	Aeromonadaceae	Aeromonas	0	0	0	0	0	0	0	0	21	0	14	25	10	0	0	0	0	0	0	0	0	0	0	0	0	0	0	0	0	0	0	0	0	0
ASV1078	Bacteria	Actinobacteriota	Actinobacteria	Corynebacteriales	Corynebacteriaceae	Corynebacterium	0	0	0	0	0	0	0	0	0	0	0	0	0	0	0	0	0	0	70	0	0	0	0	0	0	0	0	0	0	0	0	0	0	0
ASV1079	Bacteria	Proteobacteria	Alphaproteobacteria	Rhodobacterales	Rhodobacteraceae	Sulfitobacter	0	0	0	0	0	0	0	0	0	0	0	0	0	0	0	0	0	0	70	0	0	0	0	0	0	0	0	0	0	0	0	0	0	0
ASV1080	Bacteria	Proteobacteria	Alphaproteobacteria	Caulobacterales	Hyphomonadaceae	NA	21	0	0	0	9	3	0	0	0	0	0	0	0	0	0	0	0	36	0	0	0	0	0	0	0	0	0	0	0	0	0	0	0	0
ASV1081	Bacteria	Proteobacteria	Gammaproteobacteria	Pseudomonadales	Pseudomonadaceae	Pseudomonas	0	0	38	0	0	0	24	0	0	0	0	0	0	0	0	0	0	7	0	0	0	0	0	0	0	0	0	0	0	0	0	0	0	0
ASV1083	Bacteria	NA	NA	NA	NA	NA	0	0	0	53	0	0	0	0	0	0	0	0	0	0	0	0	0	0	0	0	0	16	0	0	0	0	0	0	0	0	0	0	0	0
ASV1084	Bacteria	Proteobacteria	NA	NA	NA	NA	0	0	0	4	18	0	8	0	0	0	0	0	6	0	0	12	0	0	0	0	0	0	0	0	0	0	0	0	0	0	3	0	13	5
ASV1085	Bacteria	Proteobacteria	Alphaproteobacteria	Rhodobacterales	Rhodobacteraceae	Paracoccus	0	0	0	0	0	0	0	0	0	0	0	0	0	0	0	0	0	37	0	0	0	0	15	7	0	0	7	0	0	0	0	0	0	3
ASV1087	NA	NA	NA	NA	NA	NA	0	0	0	0	0	0	32	0	36	0	0	0	0	0	0	0	0	0	0	0	0	0	0	0	0	0	0	0	0	0	0	0	0	0
ASV1088	Bacteria	Actinobacteriota	Actinobacteria	Micromonosporales	Micromonosporaceae	Salinispora	0	0	0	0	0	0	13	0	5	7	8	27	8	0	0	0	0	0	0	0	0	0	0	0	0	0	0	0	0	0	0	0	0	0
ASV1089	Bacteria	NA	NA	NA	NA	NA	0	0	0	0	0	0	12	21	25	0	0	0	0	0	0	0	0	0	0	0	5	3	0	0	0	0	0	2	0	0	0	0	0	0
ASV1090	Bacteria	Proteobacteria	Gammaproteobacteria	Pseudomonadales	Saccharospirillaceae	Oleispira	0	0	0	0	0	0	0	0	0	34	0	0	11	23	0	0	0	0	0	0	0	0	0	0	0	0	0	0	0	0	0	0	0	0
ASV1092	Bacteria	Proteobacteria	Alphaproteobacteria	Caulobacterales	Hyphomonadaceae	Litorimonas	0	0	0	0	0	0	0	0	0	0	0	0	0	0	0	68	0	0	0	0	0	0	0	0	0	0	0	0	0	0	0	0	0	0
ASV1093	Bacteria	Proteobacteria	Alphaproteobacteria	Rhodobacterales	Rhodobacteraceae	Roseovarius	0	0	0	0	0	0	0	0	0	0	0	0	0	0	0	9	0	45	0	0	0	0	0	0	0	0	0	0	14	0	0	0	0	0
ASV1094	Bacteria	Bacteroidota	Bacteroidia	Flavobacteriales	Flavobacteriaceae	Ulvibacter	0	0	0	0	0	0	0	0	0	0	0	0	0	0	0	0	0	0	45	0	0	0	0	0	0	0	14	9	0	0	0	0	0	0
ASV1096	Bacteria	Bacteroidota	Bacteroidia	Flavobacteriales	Flavobacteriaceae	Tenacibaculum	0	29	0	0	0	38	0	0	0	0	0	0	0	0	0	0	0	0	0	0	0	0	0	0	0	0	0	0	0	0	0	0	0	0
ASV1097	Bacteria	Proteobacteria	Alphaproteobacteria	NA	NA	NA	0	0	36	0	0	0	0	31	0	0	0	0	0	0	0	0	0	0	0	0	0	0	0	0	0	0	0	0	0	0	0	0	0	0
ASV1099	Bacteria	Bacteroidota	Bacteroidia	Bacteroidales	Marinilabiliaceae	Labilibacter	0	0	0	0	0	67	0	0	0	0	0	0	0	0	0	0	0	0	0	0	0	0	0	0	0	0	0	0	0	0	0	0	0	0
ASV1100	Bacteria	Proteobacteria	Gammaproteobacteria	Pseudomonadales	Nitrincolaceae	Pontibacterium	0	0	0	0	0	0	0	12	7	39	0	0	0	9	0	0	0	0	0	0	0	0	0	0	0	0	0	0	0	0	0	0	0	0
ASV1102	Bacteria	Bacteroidota	Bacteroidia	Flavobacteriales	Flavobacteriaceae	Flavobacterium	0	0	0	0	0	0	0	0	0	0	0	0	0	0	0	0	11	56	0	0	0	0	0	0	0	0	0	0	0	0	0	0	0	0
ASV1103	Bacteria	NA	NA	NA	NA	NA	0	0	0	0	0	0	0	0	0	0	0	0	0	0	0	0	0	0	67	0	0	0	0	0	0	0	0	0	0	0	0	0	0	0
ASV1104	Bacteria	Proteobacteria	Alphaproteobacteria	Rhodobacterales	Rhodobacteraceae	Yoonia-Loktanella	0	0	0	0	0	0	0	0	0	0	0	0	0	0	0	0	0	0	67	0	0	0	0	0	0	0	0	0	0	0	0	0	0	0
ASV1105	Bacteria	Proteobacteria	Gammaproteobacteria	Pseudomonadales	Marinobacteraceae	Marinobacter	0	0	0	0	0	0	0	0	0	0	0	0	0	0	0	0	0	0	0	0	0	0	21	18	16	12	0	0	0	0	0	0	0	0
ASV1106	Bacteria	Proteobacteria	Gammaproteobacteria	Enterobacterales	Colwelliaceae	Thalassotalea	0	0	0	0	0	0	0	0	0	0	0	0	0	0	0	0	0	0	0	0	0	0	0	0	0	0	22	31	0	0	0	0	0	14
ASV1107	Bacteria	Chloroflexi	Anaerolineae	Ardenticatenales	Ardenticatenaceae	NA	66	0	0	0	0	0	0	0	0	0	0	0	0	0	0	0	0	0	0	0	0	0	0	0	0	0	0	0	0	0	0	0	0	0
ASV1108	Bacteria	Proteobacteria	Gammaproteobacteria	Pseudomonadales	Halomonadaceae	Cobetia	7	0	0	0	20	0	0	0	0	8	0	0	0	0	0	31	0	0	0	0	0	0	0	0	0	0	0	0	0	0	0	0	0	0
ASV1109	Bacteria	Proteobacteria	Gammaproteobacteria	Salinisphaerales	Salinisphaeraceae	Salinisphaera	0	0	7	0	0	0	7	0	0	0	0	0	0	0	0	46	0	6	0	0	0	0	0	0	0	0	0	0	0	0	0	0	0	0
ASV1112	Bacteria	Firmicutes	Clostridia	Lachnospirales	Lachnospiraceae	Lachnotalea	0	0	0	0	0	66	0	0	0	0	0	0	0	0	0	0	0	0	0	0	0	0	0	0	0	0	0	0	0	0	0	0	0	0
ASV1113	Bacteria	Actinobacteriota	Actinobacteria	Corynebacteriales	Tsukamurellaceae	Tsukamurella	0	0	0	0	0	0	18	0	0	0	24	0	0	14	0	0	0	0	0	0	0	0	0	0	0	0	0	0	0	0	0	10	0	0
ASV1114	Bacteria	Proteobacteria	Gammaproteobacteria	Enterobacterales	Vibrionaceae	Photobacterium	0	0	0	0	0	0	0	0	0	0	66	0	0	0	0	0	0	0	0	0	0	0	0	0	0	0	0	0	0	0	0	0	0	0
ASV1115	Bacteria	Bacteroidota	Bacteroidia	Flavobacteriales	Flavobacteriaceae	NA	0	0	0	0	0	0	0	0	0	0	0	0	0	0	0	0	0	0	66	0	0	0	0	0	0	0	0	0	0	0	0	0	0	0
ASV1116	Bacteria	Proteobacteria	Alphaproteobacteria	Rhodobacterales	Rhodobacteraceae	Lentibacter	10	0	0	0	0	0	0	0	0	0	0	0	0	0	0	0	0	0	55	0	0	0	0	0	0	0	0	0	0	0	0	0	0	0
ASV1117	Bacteria	Firmicutes	Bacilli	Bacillales	Bacillaceae	Bacillus	0	0	54	11	0	0	0	0	0	0	0	0	0	0	0	0	0	0	0	0	0	0	0	0	0	0	0	0	0	0	0	0	0	0
ASV1118	Bacteria	Proteobacteria	NA	NA	NA	NA	0	0	0	16	0	0	28	0	15	0	0	0	0	6	0	0	0	0	0	0	0	0	0	0	0	0	0	0	0	0	0	0	0	0
ASV1119	Bacteria	Firmicutes	Bacilli	Lactobacillales	Lactobacillaceae	Weissella	0	0	0	0	0	0	0	0	0	0	0	65	0	0	0	0	0	0	0	0	0	0	0	0	0	0	0	0	0	0	0	0	0	0
ASV1120	Bacteria	Proteobacteria	Gammaproteobacteria	Steroidobacterales	Woeseiaceae	Woeseia	0	0	0	0	0	0	0	0	0	0	0	0	0	0	9	37	0	13	0	0	0	0	0	0	0	0	0	0	0	6	0	0	0	0
ASV1121	Bacteria	NA	NA	NA	NA	NA	0	0	0	0	0	0	0	0	0	0	0	0	0	0	0	65	0	0	0	0	0	0	0	0	0	0	0	0	0	0	0	0	0	0
ASV1122	Bacteria	Proteobacteria	Gammaproteobacteria	Pseudomonadales	NA	NA	0	0	0	0	0	0	0	0	0	0	0	0	0	0	0	13	0	0	52	0	0	0	0	0	0	0	0	0	0	0	0	0	0	0
ASV1123	Bacteria	Nitrospirota	Nitrospiria	Nitrospirales	Nitrospiraceae	Nitrospira	0	0	0	0	0	0	0	0	0	0	0	0	0	0	0	0	7	0	0	0	0	0	0	0	0	0	0	33	25	0	0	0	0	0
ASV1124	Bacteria	Verrucomicrobiota	Chlamydiae	Chlamydiales	NA	NA	0	0	0	0	0	0	0	0	0	0	0	0	0	0	0	0	0	0	65	0	0	0	0	0	0	0	0	0	0	0	0	0	0	0
ASV1125	Bacteria	Proteobacteria	Gammaproteobacteria	Pseudomonadales	Saccharospirillaceae	Oleispira	64	0	0	0	0	0	0	0	0	0	0	0	0	0	0	0	0	0	0	0	0	0	0	0	0	0	0	0	0	0	0	0	0	0
ASV1127	Bacteria	NA	NA	NA	NA	NA	0	0	11	17	0	0	0	2	0	0	0	0	10	6	4	0	0	0	0	0	0	0	0	0	0	0	0	0	0	0	0	0	14	0
ASV1128	Bacteria	NA	NA	NA	NA	NA	0	0	0	64	0	0	0	0	0	0	0	0	0	0	0	0	0	0	0	0	0	0	0	0	0	0	0	0	0	0	0	0	0	0
ASV1129	Bacteria	Proteobacteria	Alphaproteobacteria	Rhodobacterales	Rhodobacteraceae	Amylibacter	0	0	0	0	0	5	0	0	0	11	0	0	48	0	0	0	0	0	0	0	0	0	0	0	0	0	0	0	0	0	0	0	0	0
ASV1131	Bacteria	Firmicutes	Bacilli	Lactobacillales	Streptococcaceae	Streptococcus	0	0	0	0	0	0	0	0	0	0	18	46	0	0	0	0	0	0	0	0	0	0	0	0	0	0	0	0	0	0	0	0	0	0
ASV1132	Bacteria	Proteobacteria	Alphaproteobacteria	Rhodobacterales	Rhodobacteraceae	Roseovarius	0	0	0	0	0	0	0	0	0	0	0	0	0	0	0	64	0	0	0	0	0	0	0	0	0	0	0	0	0	0	0	0	0	0
ASV1133	Bacteria	Proteobacteria	Alphaproteobacteria	Rickettsiales	NA	NA	0	0	0	0	0	0	0	0	0	0	0	0	0	0	0	27	0	0	0	0	27	10	0	0	0	0	0	0	0	0	0	0	0	0
ASV1134	Bacteria	Proteobacteria	Alphaproteobacteria	Rhodobacterales	Rhodobacteraceae	Yoonia-Loktanella	0	0	0	0	0	0	0	0	0	0	0	0	0	0	0	0	0	0	64	0	0	0	0	0	0	0	0	0	0	0	0	0	0	0
ASV1135	Bacteria	Proteobacteria	Alphaproteobacteria	NA	NA	NA	0	0	0	0	0	0	0	0	0	0	0	0	0	0	0	0	0	0	64	0	0	0	0	0	0	0	0	0	0	0	0	0	0	0
ASV1136	Bacteria	Bacteroidota	Bacteroidia	Chitinophagales	Saprospiraceae	Portibacter	0	0	0	0	0	0	0	0	0	0	0	0	0	0	0	0	0	0	64	0	0	0	0	0	0	0	0	0	0	0	0	0	0	0
ASV1137	Bacteria	NA	NA	NA	NA	NA	0	0	0	0	0	0	0	0	0	0	0	0	0	0	0	0	0	0	0	0	0	0	0	0	0	0	23	0	41	0	0	0	0	0
ASV1138	Bacteria	Acidobacteriota	Aminicenantia	Aminicenantales	NA	NA	63	0	0	0	0	0	0	0	0	0	0	0	0	0	0	0	0	0	0	0	0	0	0	0	0	0	0	0	0	0	0	0	0	0
ASV1139	Bacteria	Acidobacteriota	Holophagae	Acanthopleuribacterales	Acanthopleuribacteraceae	Acanthopleuribacter	38	0	0	0	0	0	0	0	0	0	0	0	0	0	0	0	0	0	25	0	0	0	0	0	0	0	0	0	0	0	0	0	0	0
ASV1140	Bacteria	Proteobacteria	Alphaproteobacteria	Rhodobacterales	Rhodobacteraceae	NA	33	0	0	0	0	30	0	0	0	0	0	0	0	0	0	0	0	0	0	0	0	0	0	0	0	0	0	0	0	0	0	0	0	0
ASV1141	Bacteria	Proteobacteria	Gammaproteobacteria	Pseudomonadales	Saccharospirillaceae	Litoribacillus	0	63	0	0	0	0	0	0	0	0	0	0	0	0	0	0	0	0	0	0	0	0	0	0	0	0	0	0	0	0	0	0	0	0
ASV1142	Bacteria	Proteobacteria	NA	NA	NA	NA	0	0	0	0	16	0	0	7	0	0	0	0	0	0	12	0	0	0	0	0	0	0	0	0	0	0	0	21	0	0	7	0	0	0
ASV1143	Bacteria	NA	NA	NA	NA	NA	0	0	0	0	0	63	0	0	0	0	0	0	0	0	0	0	0	0	0	0	0	0	0	0	0	0	0	0	0	0	0	0	0	0
ASV1144	Bacteria	NA	NA	NA	NA	NA	0	0	0	0	0	0	14	0	23	0	0	0	0	0	12	0	0	0	0	0	5	9	0	0	0	0	0	0	0	0	0	0	0	0
ASV1145	Bacteria	Proteobacteria	Gammaproteobacteria	Steroidobacterales	Woeseiaceae	Woeseia	0	0	0	0	0	0	0	0	0	0	0	0	0	0	7	45	11	0	0	0	0	0	0	0	0	0	0	0	0	0	0	0	0	0
ASV1146	Bacteria	Proteobacteria	Alphaproteobacteria	Rhodobacterales	Rhodobacteraceae	NA	0	0	0	0	0	0	0	0	0	0	0	0	0	0	0	4	0	27	0	0	0	0	0	0	0	0	0	0	0	16	0	0	16	0
ASV1147	Bacteria	Bacteroidota	Bacteroidia	Flavobacteriales	NA	NA	0	0	0	0	0	0	0	0	0	0	0	0	0	0	0	0	0	0	63	0	0	0	0	0	0	0	0	0	0	0	0	0	0	0
ASV1148	Bacteria	Actinobacteriota	Actinobacteria	Micrococcales	Intrasporangiaceae	Janibacter	0	0	0	0	0	0	0	0	0	0	0	0	0	0	0	0	0	0	47	0	0	0	0	0	0	0	0	0	0	0	0	0	0	16
ASV1149	Bacteria	Desulfobacterota	Desulfuromonadia	PB19	NA	NA	0	0	0	0	0	0	0	0	0	0	0	0	0	0	0	0	0	0	0	0	24	0	0	0	0	0	7	6	13	7	0	0	0	6
ASV1150	Bacteria	NA	NA	NA	NA	NA	0	0	0	0	0	0	0	0	0	0	0	0	0	0	0	0	0	0	0	0	0	0	34	29	0	0	0	0	0	0	0	0	0	0
ASV1151	Bacteria	Proteobacteria	Alphaproteobacteria	Rhizobiales	Devosiaceae	Maritalea	0	0	0	0	0	0	0	0	0	0	0	0	0	0	0	0	0	0	0	0	0	0	0	0	0	0	17	37	0	9	0	0	0	0
ASV1152	Bacteria	Proteobacteria	Alphaproteobacteria	Sphingomonadales	Sphingomonadaceae	Sphingomonas	0	0	0	0	0	0	0	0	0	0	0	0	0	0	0	0	0	0	0	0	0	0	0	0	0	0	0	0	0	0	0	46	11	6
ASV1153	Bacteria	Proteobacteria	Gammaproteobacteria	Enterobacterales	Colwelliaceae	Thalassotalea	62	0	0	0	0	0	0	0	0	0	0	0	0	0	0	0	0	0	0	0	0	0	0	0	0	0	0	0	0	0	0	0	0	0
ASV1154	Bacteria	Bacteroidota	Bacteroidia	Chitinophagales	Saprospiraceae	NA	62	0	0	0	0	0	0	0	0	0	0	0	0	0	0	0	0	0	0	0	0	0	0	0	0	0	0	0	0	0	0	0	0	0
ASV1155	Bacteria	Patescibacteria	ABY1	Candidatus Kuenenbacteria	NA	NA	44	0	0	0	0	18	0	0	0	0	0	0	0	0	0	0	0	0	0	0	0	0	0	0	0	0	0	0	0	0	0	0	0	0
ASV1156	Bacteria	Desulfobacterota	NA	NA	NA	NA	0	0	0	0	48	0	0	0	14	0	0	0	0	0	0	0	0	0	0	0	0	0	0	0	0	0	0	0	0	0	0	0	0	0
ASV1157	Bacteria	Proteobacteria	Gammaproteobacteria	Enterobacterales	Vibrionaceae	Vibrio	0	0	0	0	15	0	0	0	0	0	0	0	0	0	0	0	0	0	0	0	0	0	0	0	0	0	9	21	0	0	17	0	0	0
ASV1158	Bacteria	NA	NA	NA	NA	NA	0	0	0	0	5	0	24	15	16	0	0	0	0	0	0	2	0	0	0	0	0	0	0	0	0	0	0	0	0	0	0	0	0	0
ASV1159	Bacteria	NA	NA	NA	NA	NA	0	0	0	0	0	0	11	0	0	5	0	0	9	24	0	0	13	0	0	0	0	0	0	0	0	0	0	0	0	0	0	0	0	0
ASV1160	Bacteria	Proteobacteria	Alphaproteobacteria	Rhodobacterales	Rhodobacteraceae	Lentibacter	0	0	0	0	0	0	0	0	0	18	0	0	29	0	15	0	0	0	0	0	0	0	0	0	0	0	0	0	0	0	0	0	0	0
ASV1161	Bacteria	NA	NA	NA	NA	NA	0	0	0	0	0	0	0	0	0	0	0	0	0	0	0	55	0	0	0	0	0	7	0	0	0	0	0	0	0	0	0	0	0	0
ASV1162	Bacteria	Myxococcota	Polyangia	Polyangiales	Eel-36e1D6	NA	0	0	0	0	0	0	0	0	0	0	0	0	0	0	0	42	0	14	0	0	0	0	0	0	0	0	3	3	0	0	0	0	0	0
ASV1163	Bacteria	Myxococcota	Polyangia	Polyangiales	BIrii41	NA	0	0	0	0	0	0	0	0	0	0	0	0	0	0	0	17	0	9	0	0	0	0	0	0	0	0	8	5	9	6	0	0	8	0
ASV1164	Bacteria	Verrucomicrobiota	Verrucomicrobiae	Verrucomicrobiales	Rubritaleaceae	Roseibacillus	0	0	0	0	0	0	0	0	0	0	0	0	0	0	0	0	0	0	62	0	0	0	0	0	0	0	0	0	0	0	0	0	0	0
ASV1165	Bacteria	Proteobacteria	Gammaproteobacteria	Pseudomonadales	Moraxellaceae	Acinetobacter	0	0	0	0	0	0	0	0	0	0	0	0	0	0	0	0	0	0	0	0	0	0	0	0	0	0	11	0	30	12	9	0	0	0
ASV1166	Bacteria	Bacteroidota	Bacteroidia	Sphingobacteriales	Sphingobacteriaceae	Pedobacter	0	0	0	0	0	0	0	0	0	0	0	0	0	0	0	0	0	0	0	0	0	0	0	0	0	0	0	0	0	0	0	62	0	0
ASV1167	Bacteria	Proteobacteria	Alphaproteobacteria	Rhodobacterales	Rhodobacteraceae	NA	15	0	0	0	0	0	0	0	0	0	0	0	0	0	46	0	0	0	0	0	0	0	0	0	0	0	0	0	0	0	0	0	0	0
ASV1168	Bacteria	Fusobacteriota	Fusobacteriia	Fusobacteriales	Fusobacteriaceae	Propionigenium	1	0	0	0	0	0	0	0	0	0	0	0	0	0	0	21	0	11	0	19	0	0	0	0	0	0	9	0	0	0	0	0	0	0
ASV1169	Bacteria	Acidobacteriota	Aminicenantia	Aminicenantales	NA	NA	0	3	0	0	0	58	0	0	0	0	0	0	0	0	0	0	0	0	0	0	0	0	0	0	0	0	0	0	0	0	0	0	0	0
ASV1170	Bacteria	Proteobacteria	Gammaproteobacteria	Burkholderiales	Comamonadaceae	Pelomonas	0	0	6	0	0	0	7	9	4	4	0	0	9	0	0	0	0	0	10	0	0	0	0	0	0	0	0	0	0	0	0	0	7	5
ASV1172	Bacteria	Proteobacteria	Alphaproteobacteria	Rhodobacterales	Rhodobacteraceae	Defluviimonas	0	0	0	0	0	0	0	0	0	0	0	0	0	0	11	14	1	8	13	0	0	0	0	0	0	0	1	2	3	5	0	0	3	0
ASV1173	Bacteria	Actinobacteriota	Acidimicrobiia	Microtrichales	Microtrichaceae	NA	0	0	0	0	0	0	0	0	0	0	0	0	0	0	0	15	17	0	0	0	0	0	0	0	0	0	10	10	0	9	0	0	0	0
ASV1174	Bacteria	Bacteroidota	Bacteroidia	Chitinophagales	NA	NA	0	0	0	0	0	0	0	0	0	0	0	0	0	0	0	0	0	0	61	0	0	0	0	0	0	0	0	0	0	0	0	0	0	0
ASV1176	Bacteria	Proteobacteria	Alphaproteobacteria	Rhizobiales	Rhizobiaceae	Allorhizobium-Neorhizobium-Pararhizobium-Rhizobium	0	0	0	0	0	0	0	0	0	0	0	0	0	0	0	0	0	0	0	0	0	61	0	0	0	0	0	0	0	0	0	0	0	0
ASV1177	Bacteria	Proteobacteria	Alphaproteobacteria	Rhodobacterales	Rhodobacteraceae	NA	0	0	0	0	0	0	0	0	0	0	0	0	0	0	0	0	0	0	0	0	0	0	32	29	0	0	0	0	0	0	0	0	0	0
ASV1178	Bacteria	Proteobacteria	Gammaproteobacteria	Pseudomonadales	Pseudomonadaceae	Pseudomonas	0	0	0	0	0	0	0	0	0	0	0	0	0	0	0	0	0	0	0	0	0	0	0	0	0	0	8	7	12	9	0	0	0	25
ASV1180	Bacteria	Proteobacteria	Gammaproteobacteria	Pseudomonadales	Pseudomonadaceae	Pseudomonas	0	3	0	0	0	0	0	0	0	0	0	57	0	0	0	0	0	0	0	0	0	0	0	0	0	0	0	0	0	0	0	0	0	0
ASV1181	Bacteria	Proteobacteria	Alphaproteobacteria	Rhizobiales	Rhizobiaceae	Allorhizobium-Neorhizobium-Pararhizobium-Rhizobium	0	0	34	26	0	0	0	0	0	0	0	0	0	0	0	0	0	0	0	0	0	0	0	0	0	0	0	0	0	0	0	0	0	0
ASV1184	Bacteria	Proteobacteria	Gammaproteobacteria	Enterobacterales	Pseudoalteromonadaceae	Pseudoalteromonas	0	0	0	0	35	0	0	0	0	0	0	0	0	0	8	0	0	0	0	0	0	0	9	8	0	0	0	0	0	0	0	0	0	0
ASV1185	Bacteria	NA	NA	NA	NA	NA	0	0	0	0	0	0	27	0	33	0	0	0	0	0	0	0	0	0	0	0	0	0	0	0	0	0	0	0	0	0	0	0	0	0
ASV1186	Bacteria	Proteobacteria	Gammaproteobacteria	Burkholderiales	Comamonadaceae	NA	0	0	0	0	0	0	0	0	0	0	60	0	0	0	0	0	0	0	0	0	0	0	0	0	0	0	0	0	0	0	0	0	0	0
ASV1187	Bacteria	Proteobacteria	Gammaproteobacteria	Pseudomonadales	Moraxellaceae	Psychrobacter	0	0	0	0	0	0	0	0	0	0	0	0	0	0	0	24	30	6	0	0	0	0	0	0	0	0	0	0	0	0	0	0	0	0
ASV1188	Bacteria	Bacteroidota	Bacteroidia	Flavobacteriales	Flavobacteriaceae	Muricauda	0	0	0	0	0	0	0	0	0	0	0	0	0	0	0	0	0	0	60	0	0	0	0	0	0	0	0	0	0	0	0	0	0	0
ASV1189	Bacteria	Proteobacteria	Gammaproteobacteria	Enterobacterales	Vibrionaceae	Vibrio	59	0	0	0	0	0	0	0	0	0	0	0	0	0	0	0	0	0	0	0	0	0	0	0	0	0	0	0	0	0	0	0	0	0
ASV1190	Bacteria	NA	NA	NA	NA	NA	0	59	0	0	0	0	0	0	0	0	0	0	0	0	0	0	0	0	0	0	0	0	0	0	0	0	0	0	0	0	0	0	0	0
ASV1191	Bacteria	NA	NA	NA	NA	NA	0	46	0	0	0	13	0	0	0	0	0	0	0	0	0	0	0	0	0	0	0	0	0	0	0	0	0	0	0	0	0	0	0	0
ASV1194	Bacteria	NA	NA	NA	NA	NA	0	0	0	0	0	0	26	0	10	0	0	0	23	0	0	0	0	0	0	0	0	0	0	0	0	0	0	0	0	0	0	0	0	0
ASV1195	Bacteria	NA	NA	NA	NA	NA	0	0	0	0	0	0	0	33	0	0	0	0	0	0	15	0	0	0	0	0	0	0	0	0	0	0	0	11	0	0	0	0	0	0
ASV1196	Bacteria	Bacteroidota	Bacteroidia	Bacteroidales	Bacteroidaceae	Bacteroides	0	0	0	0	0	0	0	0	0	0	59	0	0	0	0	0	0	0	0	0	0	0	0	0	0	0	0	0	0	0	0	0	0	0
ASV1197	Bacteria	Actinobacteriota	Actinobacteria	Micrococcales	Micrococcaceae	Rothia	0	0	0	0	0	0	0	0	0	0	0	59	0	0	0	0	0	0	0	0	0	0	0	0	0	0	0	0	0	0	0	0	0	0
ASV1198	Bacteria	Proteobacteria	Gammaproteobacteria	Enterobacterales	Aeromonadaceae	Aeromonas	0	0	0	0	0	0	0	0	0	0	0	47	0	0	0	9	0	0	0	0	0	0	0	0	0	0	0	0	0	3	0	0	0	0
ASV1199	Bacteria	Proteobacteria	Gammaproteobacteria	Xanthomonadales	Rhodanobacteraceae	NA	0	0	0	0	0	0	0	0	0	0	0	0	0	0	0	28	0	0	0	0	0	0	0	0	0	0	6	3	6	8	0	0	0	8
ASV1200	Bacteria	Bacteroidota	Bacteroidia	Chitinophagales	Chitinophagaceae	Edaphobaculum	0	0	0	0	0	0	0	0	0	0	0	0	0	0	0	16	0	0	0	0	0	2	0	0	0	0	9	11	9	5	0	0	0	7
ASV1201	Bacteria	Firmicutes	Bacilli	Lactobacillales	Lactobacillaceae	Latilactobacillus	0	0	0	0	0	0	0	0	0	0	0	0	0	0	0	0	0	0	59	0	0	0	0	0	0	0	0	0	0	0	0	0	0	0
ASV1202	Bacteria	Proteobacteria	Gammaproteobacteria	Enterobacterales	Vibrionaceae	Vibrio	0	0	0	0	0	0	0	0	0	0	0	0	0	0	0	0	0	0	0	0	0	0	29	30	0	0	0	0	0	0	0	0	0	0
ASV1203	Bacteria	Proteobacteria	Gammaproteobacteria	Pseudomonadales	Marinomonadaceae	Marinomonas	0	0	0	0	0	0	0	0	0	0	0	0	0	0	0	0	0	0	0	0	0	0	0	0	30	29	0	0	0	0	0	0	0	0
ASV1204	Bacteria	NA	NA	NA	NA	NA	0	0	0	0	0	0	0	0	0	0	0	0	0	0	0	0	0	0	0	0	0	0	0	0	0	0	0	0	0	0	37	0	22	0
ASV1205	Bacteria	Proteobacteria	Gammaproteobacteria	Pseudomonadales	Saccharospirillaceae	Oleispira	58	0	0	0	0	0	0	0	0	0	0	0	0	0	0	0	0	0	0	0	0	0	0	0	0	0	0	0	0	0	0	0	0	0
ASV1206	Bacteria	Verrucomicrobiota	Verrucomicrobiae	Verrucomicrobiales	Rubritaleaceae	Rubritalea	58	0	0	0	0	0	0	0	0	0	0	0	0	0	0	0	0	0	0	0	0	0	0	0	0	0	0	0	0	0	0	0	0	0
ASV1207	Bacteria	Proteobacteria	Gammaproteobacteria	Pseudomonadales	Oceanospirillaceae	Oceanospirillum	58	0	0	0	0	0	0	0	0	0	0	0	0	0	0	0	0	0	0	0	0	0	0	0	0	0	0	0	0	0	0	0	0	0
ASV1208	Bacteria	NA	NA	NA	NA	NA	0	0	12	0	0	0	0	0	0	0	20	0	0	6	0	0	16	0	0	0	0	0	0	0	0	0	0	0	0	0	0	0	4	0
ASV1211	Bacteria	Proteobacteria	Gammaproteobacteria	Pseudomonadales	Pseudomonadaceae	Pseudomonas	0	0	0	0	0	0	0	7	0	16	0	14	0	0	0	0	0	0	0	3	18	0	0	0	0	0	0	0	0	0	0	0	0	0
ASV1212	NA	NA	NA	NA	NA	NA	0	0	0	0	0	0	0	0	0	36	14	0	0	0	0	0	0	0	0	0	0	0	0	0	0	0	0	0	0	0	0	0	8	0
ASV1214	Bacteria	Bacteroidota	Bacteroidia	Chitinophagales	Saprospiraceae	NA	0	0	0	0	0	0	0	0	0	0	0	0	0	0	10	0	13	0	0	0	0	0	0	0	0	0	16	15	4	0	0	0	0	0
ASV1215	Bacteria	Proteobacteria	Alphaproteobacteria	Rhodobacterales	Rhodobacteraceae	Aliiroseovarius	0	0	0	0	0	0	0	0	0	0	0	0	0	0	0	32	0	26	0	0	0	0	0	0	0	0	0	0	0	0	0	0	0	0
ASV1216	Bacteria	Bacteroidota	Bacteroidia	Cytophagales	Microscillaceae	NA	0	0	0	0	0	0	0	0	0	0	0	0	0	0	0	17	0	32	0	0	0	0	0	0	0	0	0	0	9	0	0	0	0	0
ASV1217	Bacteria	Actinobacteriota	Actinobacteria	Micrococcales	Microbacteriaceae	Microbacterium	0	0	0	0	0	0	0	0	0	0	0	0	0	0	0	0	0	0	58	0	0	0	0	0	0	0	0	0	0	0	0	0	0	0
ASV1218	Bacteria	Proteobacteria	Alphaproteobacteria	Rhodobacterales	Rhodobacteraceae	Profundibacterium	0	0	0	0	0	0	0	0	0	0	0	0	0	0	0	0	0	0	58	0	0	0	0	0	0	0	0	0	0	0	0	0	0	0
ASV1219	Bacteria	Proteobacteria	Alphaproteobacteria	Rhodobacterales	Rhodobacteraceae	Litoreibacter	0	0	0	0	0	0	0	0	0	0	0	0	0	0	0	0	0	0	58	0	0	0	0	0	0	0	0	0	0	0	0	0	0	0
ASV1220	Bacteria	Proteobacteria	Alphaproteobacteria	Rhodobacterales	Rhodobacteraceae	Yoonia-Loktanella	0	0	0	0	0	0	0	0	0	0	0	0	0	0	0	0	0	0	0	0	0	0	0	0	0	0	11	17	0	17	0	0	0	13
ASV1221	Bacteria	Proteobacteria	Gammaproteobacteria	Enterobacterales	Pseudoalteromonadaceae	Pseudoalteromonas	0	57	0	0	0	0	0	0	0	0	0	0	0	0	0	0	0	0	0	0	0	0	0	0	0	0	0	0	0	0	0	0	0	0
ASV1222	Bacteria	Actinobacteriota	Actinobacteria	Streptomycetales	Streptomycetaceae	Streptomyces	0	0	28	29	0	0	0	0	0	0	0	0	0	0	0	0	0	0	0	0	0	0	0	0	0	0	0	0	0	0	0	0	0	0
ASV1224	Bacteria	NA	NA	NA	NA	NA	0	0	5	0	0	0	4	0	6	0	0	0	6	6	17	0	6	0	0	0	0	0	0	0	0	0	0	0	0	0	0	0	0	7
ASV1225	Bacteria	Bdellovibrionota	Bdellovibrionia	Bdellovibrionales	Bdellovibrionaceae	OM27 clade	0	0	0	0	57	0	0	0	0	0	0	0	0	0	0	0	0	0	0	0	0	0	0	0	0	0	0	0	0	0	0	0	0	0
ASV1227	NA	NA	NA	NA	NA	NA	0	0	0	0	0	0	0	39	0	0	0	0	0	0	18	0	0	0	0	0	0	0	0	0	0	0	0	0	0	0	0	0	0	0
ASV1228	Bacteria	Actinobacteriota	Actinobacteria	Micrococcales	Bogoriellaceae	Georgenia	0	0	0	0	0	0	0	0	0	0	0	57	0	0	0	0	0	0	0	0	0	0	0	0	0	0	0	0	0	0	0	0	0	0
ASV1229	Bacteria	Proteobacteria	Gammaproteobacteria	Enterobacterales	Colwelliaceae	Colwellia	0	0	0	0	0	0	0	0	0	0	0	0	10	0	0	8	0	0	0	0	0	0	0	0	0	0	18	17	0	4	0	0	0	0
ASV1230	Bacteria	Bacteroidota	Bacteroidia	Flavobacteriales	Flavobacteriaceae	Polaribacter	0	0	0	0	0	0	0	0	0	0	0	0	0	0	0	0	0	0	57	0	0	0	0	0	0	0	0	0	0	0	0	0	0	0
ASV1231	Bacteria	Chloroflexi	Anaerolineae	SBR1031	A4b	NA	0	0	0	0	0	0	0	0	0	0	0	0	0	0	0	0	0	0	57	0	0	0	0	0	0	0	0	0	0	0	0	0	0	0
ASV1232	Bacteria	Proteobacteria	Alphaproteobacteria	Rhodobacterales	Rhodobacteraceae	NA	0	0	0	0	0	0	0	0	0	0	0	0	0	0	0	0	0	0	57	0	0	0	0	0	0	0	0	0	0	0	0	0	0	0
ASV1233	Bacteria	Bacteroidota	Bacteroidia	Flavobacteriales	Flavobacteriaceae	Mesoflavibacter	0	0	0	0	0	0	0	0	0	0	0	0	0	0	0	0	0	0	0	0	0	0	0	57	0	0	0	0	0	0	0	0	0	0
ASV1234	Bacteria	Proteobacteria	Gammaproteobacteria	HOC36	NA	NA	0	0	0	0	0	0	0	0	0	0	0	0	0	0	0	0	0	0	0	0	0	0	0	0	40	17	0	0	0	0	0	0	0	0
ASV1235	Bacteria	Proteobacteria	Gammaproteobacteria	Enterobacterales	Colwelliaceae	Colwellia	0	42	0	0	0	14	0	0	0	0	0	0	0	0	0	0	0	0	0	0	0	0	0	0	0	0	0	0	0	0	0	0	0	0
ASV1237	Bacteria	Proteobacteria	Alphaproteobacteria	Rhodobacterales	Rhodobacteraceae	Tropicibacter	0	0	0	0	16	0	0	0	0	0	0	0	0	0	0	0	0	11	0	0	0	0	0	0	0	0	22	7	0	0	0	0	0	0
ASV1238	Bacteria	Actinobacteriota	Actinobacteria	Micrococcales	Brevibacteriaceae	Brevibacterium	0	0	0	0	0	0	0	0	0	0	0	56	0	0	0	0	0	0	0	0	0	0	0	0	0	0	0	0	0	0	0	0	0	0
ASV1239	Bacteria	Actinobacteriota	Acidimicrobiia	Microtrichales	Ilumatobacteraceae	Ilumatobacter	0	0	0	0	0	0	0	0	0	0	0	0	0	0	4	0	0	0	0	0	0	0	0	0	0	0	14	16	14	0	0	0	8	0
ASV1240	Bacteria	Proteobacteria	Alphaproteobacteria	Rickettsiales	NA	NA	0	0	0	0	0	0	0	0	0	0	0	0	0	0	0	21	9	6	0	0	0	0	0	0	0	0	7	7	0	6	0	0	0	0
ASV1241	Bacteria	Bacteroidota	Bacteroidia	Flavobacteriales	Flavobacteriaceae	Tenacibaculum	0	0	0	0	0	0	0	0	0	0	0	0	0	0	0	0	0	0	56	0	0	0	0	0	0	0	0	0	0	0	0	0	0	0
ASV1242	Bacteria	Proteobacteria	Gammaproteobacteria	EC3	NA	NA	0	0	0	0	0	0	0	0	0	0	0	0	0	0	0	0	0	0	56	0	0	0	0	0	0	0	0	0	0	0	0	0	0	0
ASV1243	Bacteria	Proteobacteria	Alphaproteobacteria	Rhodobacterales	Rhodobacteraceae	NA	0	0	0	0	0	0	0	0	0	0	0	0	0	0	0	0	0	0	0	0	0	0	0	0	38	18	0	0	0	0	0	0	0	0
ASV1244	Bacteria	Proteobacteria	Alphaproteobacteria	Rhizobiales	Stappiaceae	Labrenzia	0	0	0	0	0	0	0	0	0	0	0	0	0	0	0	0	0	0	0	0	0	0	0	0	37	19	0	0	0	0	0	0	0	0
ASV1245	Bacteria	Proteobacteria	Gammaproteobacteria	Pseudomonadales	Marinomonadaceae	Marinomonas	0	0	7	48	0	0	0	0	0	0	0	0	0	0	0	0	0	0	0	0	0	0	0	0	0	0	0	0	0	0	0	0	0	0
ASV1246	Bacteria	Bacteroidota	Bacteroidia	Flavobacteriales	Flavobacteriaceae	Croceibacter	0	0	0	8	47	0	0	0	0	0	0	0	0	0	0	0	0	0	0	0	0	0	0	0	0	0	0	0	0	0	0	0	0	0
ASV1249	Bacteria	Firmicutes	Bacilli	Lactobacillales	Lactobacillaceae	Latilactobacillus	0	0	0	0	0	0	0	0	0	5	0	50	0	0	0	0	0	0	0	0	0	0	0	0	0	0	0	0	0	0	0	0	0	0
ASV1250	Bacteria	Planctomycetota	Planctomycetes	Pirellulales	Pirellulaceae	Blastopirellula	0	0	0	0	0	0	0	0	0	0	0	0	0	0	0	20	0	14	0	0	3	0	0	0	0	0	7	0	0	0	0	0	11	0
ASV1252	Bacteria	Bacteroidota	Bacteroidia	Cytophagales	Cyclobacteriaceae	Roseivirga	0	0	0	0	0	0	0	0	0	0	0	0	0	0	0	0	0	0	55	0	0	0	0	0	0	0	0	0	0	0	0	0	0	0
ASV1253	Bacteria	Bdellovibrionota	Bdellovibrionia	Bacteriovoracales	Bacteriovoracaceae	Peredibacter	0	0	0	0	0	0	0	0	0	0	0	0	0	0	0	0	0	0	0	0	0	0	0	0	0	0	23	13	6	0	0	0	13	0
ASV1254	Bacteria	Desulfobacterota	Desulfovibrionia	Desulfovibrionales	Desulfovibrionaceae	Desulfovibrio	54	0	0	0	0	0	0	0	0	0	0	0	0	0	0	0	0	0	0	0	0	0	0	0	0	0	0	0	0	0	0	0	0	0
ASV1255	Bacteria	Proteobacteria	Alphaproteobacteria	Rhodobacterales	Rhodobacteraceae	NA	46	0	0	0	0	8	0	0	0	0	0	0	0	0	0	0	0	0	0	0	0	0	0	0	0	0	0	0	0	0	0	0	0	0
ASV1256	Bacteria	Proteobacteria	Alphaproteobacteria	Rhodobacterales	Rhodobacteraceae	NA	20	0	0	0	0	0	4	11	0	0	0	0	19	0	0	0	0	0	0	0	0	0	0	0	0	0	0	0	0	0	0	0	0	0
ASV1257	Bacteria	Proteobacteria	NA	NA	NA	NA	0	0	0	0	31	0	23	0	0	0	0	0	0	0	0	0	0	0	0	0	0	0	0	0	0	0	0	0	0	0	0	0	0	0
ASV1258	Bacteria	Proteobacteria	Gammaproteobacteria	Pseudomonadales	Pseudomonadaceae	Pseudomonas	0	0	0	0	0	0	39	0	0	0	0	0	0	0	0	0	0	0	0	0	0	0	0	0	0	0	0	0	0	0	15	0	0	0
ASV1259	Bacteria	Firmicutes	Negativicutes	Acidaminococcales	Acidaminococcaceae	NA	0	0	0	0	0	0	0	0	0	0	0	54	0	0	0	0	0	0	0	0	0	0	0	0	0	0	0	0	0	0	0	0	0	0
ASV1260	Bacteria	Proteobacteria	Alphaproteobacteria	Rhodobacterales	Rhodobacteraceae	Haematobacter	0	0	0	0	0	0	0	0	0	0	0	54	0	0	0	0	0	0	0	0	0	0	0	0	0	0	0	0	0	0	0	0	0	0
ASV1261	Bacteria	NA	NA	NA	NA	NA	0	0	0	0	0	0	0	0	0	0	0	0	0	0	0	25	0	0	0	0	15	0	0	0	0	0	6	0	0	8	0	0	0	0
ASV1262	Bacteria	Proteobacteria	Alphaproteobacteria	Rhodobacterales	Rhodobacteraceae	NA	0	0	0	0	0	0	0	0	0	0	0	0	0	0	0	12	0	25	0	0	0	0	0	0	0	0	8	4	0	5	0	0	0	0
ASV1263	Bacteria	Bacteroidota	Bacteroidia	Cytophagales	Spirosomaceae	Taeseokella	0	0	0	0	0	0	0	0	0	0	0	0	0	0	0	0	8	0	0	0	0	0	0	0	0	0	0	0	23	23	0	0	0	0
ASV1264	Bacteria	Proteobacteria	Alphaproteobacteria	Rhodobacterales	Rhodobacteraceae	Albimonas	0	0	0	0	0	0	0	0	0	0	0	0	0	0	0	0	0	54	0	0	0	0	0	0	0	0	0	0	0	0	0	0	0	0
ASV1265	Bacteria	Proteobacteria	Alphaproteobacteria	Kiloniellales	Kiloniellaceae	Kiloniella	0	0	0	0	0	0	0	0	0	0	0	0	0	0	0	0	0	28	0	0	0	0	0	0	0	0	26	0	0	0	0	0	0	0
ASV1266	Bacteria	Proteobacteria	Alphaproteobacteria	Rhodobacterales	Rhodobacteraceae	Roseobacter clade NAC11-7 lineage	0	0	0	0	0	0	0	0	0	0	0	0	0	0	0	0	0	0	54	0	0	0	0	0	0	0	0	0	0	0	0	0	0	0
ASV1267	Bacteria	Proteobacteria	Alphaproteobacteria	Rhodobacterales	Rhodobacteraceae	Lentibacter	0	0	0	0	0	0	0	0	0	0	0	0	0	0	0	0	0	0	54	0	0	0	0	0	0	0	0	0	0	0	0	0	0	0
ASV1268	Bacteria	Proteobacteria	Alphaproteobacteria	Rhodobacterales	Rhodobacteraceae	Pseudophaeobacter	0	0	0	0	0	0	0	0	0	0	0	0	0	0	0	0	0	0	54	0	0	0	0	0	0	0	0	0	0	0	0	0	0	0
ASV1269	Bacteria	Proteobacteria	Alphaproteobacteria	Rhodobacterales	Rhodobacteraceae	Aestuariivita	0	0	0	0	0	0	0	0	0	0	0	0	0	0	0	0	0	0	54	0	0	0	0	0	0	0	0	0	0	0	0	0	0	0
ASV1270	Bacteria	Proteobacteria	Alphaproteobacteria	NA	NA	NA	0	0	0	0	0	0	0	0	0	0	0	0	0	0	0	0	0	0	54	0	0	0	0	0	0	0	0	0	0	0	0	0	0	0
ASV1271	Bacteria	Proteobacteria	Gammaproteobacteria	Enterobacterales	Vibrionaceae	Vibrio	0	0	0	0	0	0	0	0	0	0	0	0	0	0	0	0	0	0	0	0	0	0	54	0	0	0	0	0	0	0	0	0	0	0
ASV1272	Bacteria	NA	NA	NA	NA	NA	0	0	0	0	0	0	0	0	0	0	0	0	0	0	0	0	0	0	0	0	0	0	27	27	0	0	0	0	0	0	0	0	0	0
ASV1273	Bacteria	Proteobacteria	Gammaproteobacteria	Enterobacterales	Colwelliaceae	Colwellia	53	0	0	0	0	0	0	0	0	0	0	0	0	0	0	0	0	0	0	0	0	0	0	0	0	0	0	0	0	0	0	0	0	0
ASV1274	Bacteria	Proteobacteria	Alphaproteobacteria	Rhodobacterales	Rhodobacteraceae	Leisingera	0	0	0	0	23	0	0	0	0	0	0	0	0	0	0	0	0	0	0	0	0	0	0	0	21	9	0	0	0	0	0	0	0	0
ASV1275	Bacteria	NA	NA	NA	NA	NA	0	0	0	0	0	0	23	0	19	0	0	0	11	0	0	0	0	0	0	0	0	0	0	0	0	0	0	0	0	0	0	0	0	0
ASV1276	Bacteria	Verrucomicrobiota	Verrucomicrobiae	Verrucomicrobiales	Rubritaleaceae	Persicirhabdus	0	0	0	0	0	0	0	0	0	0	0	0	0	0	0	0	0	0	53	0	0	0	0	0	0	0	0	0	0	0	0	0	0	0
ASV1277	Bacteria	Proteobacteria	Alphaproteobacteria	Rhodobacterales	Rhodobacteraceae	Roseobacter clade NAC11-7 lineage	42	0	0	0	0	10	0	0	0	0	0	0	0	0	0	0	0	0	0	0	0	0	0	0	0	0	0	0	0	0	0	0	0	0
ASV1278	Bacteria	NA	NA	NA	NA	NA	0	0	5	0	0	0	0	0	0	0	3	0	0	0	0	14	0	0	0	0	22	4	0	0	0	0	0	0	4	0	0	0	0	0
ASV1279	Bacteria	NA	NA	NA	NA	NA	0	0	4	0	2	0	0	0	0	5	0	0	0	10	6	0	0	0	0	0	0	0	0	0	0	0	0	6	9	4	0	0	0	6
ASV1280	Bacteria	Proteobacteria	Alphaproteobacteria	Rhodobacterales	Rhodobacteraceae	Roseovarius	0	0	0	52	0	0	0	0	0	0	0	0	0	0	0	0	0	0	0	0	0	0	0	0	0	0	0	0	0	0	0	0	0	0
ASV1282	Bacteria	Bacteroidota	Bacteroidia	Bacteroidales	Marinilabiliaceae	Saccharicrinis	0	0	0	0	0	52	0	0	0	0	0	0	0	0	0	0	0	0	0	0	0	0	0	0	0	0	0	0	0	0	0	0	0	0
ASV1283	Bacteria	Proteobacteria	Alphaproteobacteria	Kordiimonadales	Kordiimonadaceae	Kordiimonas	0	0	0	0	0	0	29	0	0	0	0	18	5	0	0	0	0	0	0	0	0	0	0	0	0	0	0	0	0	0	0	0	0	0
ASV1284	Bacteria	Proteobacteria	NA	NA	NA	NA	0	0	0	0	0	0	0	19	0	6	0	0	0	0	9	0	0	0	0	0	0	0	0	0	0	0	0	0	0	0	9	0	0	9
ASV1286	Bacteria	NA	NA	NA	NA	NA	0	0	0	0	0	0	0	0	0	17	7	0	0	28	0	0	0	0	0	0	0	0	0	0	0	0	0	0	0	0	0	0	0	0
ASV1287	Bacteria	NA	NA	NA	NA	NA	0	0	0	0	0	0	0	0	0	0	0	0	0	0	22	0	0	0	0	0	0	0	0	0	0	0	0	0	0	0	19	0	11	0
ASV1288	Bacteria	Acidobacteriota	Blastocatellia	Blastocatellales	Blastocatellaceae	Blastocatella	0	0	0	0	0	0	0	0	0	0	0	0	0	0	0	0	20	0	0	0	0	0	0	0	0	0	7	0	4	0	0	0	0	21
ASV1289	Bacteria	Proteobacteria	Alphaproteobacteria	Rhizobiales	Rhizobiaceae	Ahrensia	0	0	0	0	0	0	0	0	0	0	0	0	0	0	0	0	0	0	52	0	0	0	0	0	0	0	0	0	0	0	0	0	0	0
ASV1290	Bacteria	NA	NA	NA	NA	NA	0	0	0	0	0	0	0	0	0	0	0	0	0	0	0	0	0	0	52	0	0	0	0	0	0	0	0	0	0	0	0	0	0	0
ASV1291	Bacteria	Proteobacteria	Alphaproteobacteria	Rhodobacterales	Rhodobacteraceae	NA	0	0	0	0	0	0	0	0	0	0	0	0	0	0	0	0	0	0	52	0	0	0	0	0	0	0	0	0	0	0	0	0	0	0
ASV1292	NA	NA	NA	NA	NA	NA	0	0	0	0	0	0	0	0	0	0	0	0	0	0	0	0	0	0	0	0	52	0	0	0	0	0	0	0	0	0	0	0	0	0
ASV1293	Bacteria	NA	NA	NA	NA	NA	0	0	0	0	0	0	0	0	0	0	0	0	0	0	0	0	0	0	0	0	52	0	0	0	0	0	0	0	0	0	0	0	0	0
ASV1296	Bacteria	NA	NA	NA	NA	NA	0	0	0	0	51	0	0	0	0	0	0	0	0	0	0	0	0	0	0	0	0	0	0	0	0	0	0	0	0	0	0	0	0	0
ASV1297	Bacteria	Bacteroidota	Bacteroidia	Flavobacteriales	Cryomorphaceae	NS10 marine group	0	0	0	0	51	0	0	0	0	0	0	0	0	0	0	0	0	0	0	0	0	0	0	0	0	0	0	0	0	0	0	0	0	0
ASV1298	Bacteria	NA	NA	NA	NA	NA	0	0	0	0	31	0	0	0	0	0	0	0	0	0	0	0	0	0	0	0	0	0	0	0	0	0	0	0	0	0	11	0	9	0
ASV1299	Bacteria	NA	NA	NA	NA	NA	0	0	0	0	25	0	0	0	0	0	0	0	0	0	0	0	0	0	0	0	0	0	0	0	0	0	0	0	0	0	20	0	6	0
ASV1300	Bacteria	Proteobacteria	Gammaproteobacteria	Enterobacterales	Alteromonadaceae	Aestuariibacter	0	0	0	0	19	0	0	0	0	0	0	0	0	0	0	0	0	0	0	0	0	0	0	7	10	15	0	0	0	0	0	0	0	0
ASV1301	Bacteria	Proteobacteria	Alphaproteobacteria	Rhodobacterales	Rhodobacteraceae	Roseobacter	0	0	0	0	0	0	0	0	23	0	12	0	0	16	0	0	0	0	0	0	0	0	0	0	0	0	0	0	0	0	0	0	0	0
ASV1302	Bacteria	NA	NA	NA	NA	NA	0	0	0	0	0	0	0	0	16	21	0	0	0	14	0	0	0	0	0	0	0	0	0	0	0	0	0	0	0	0	0	0	0	0
ASV1303	Bacteria	Firmicutes	Bacilli	Lactobacillales	Streptococcaceae	Lactococcus	0	0	0	0	0	0	0	0	0	0	7	37	0	0	0	0	0	0	0	7	0	0	0	0	0	0	0	0	0	0	0	0	0	0
ASV1304	Bacteria	Actinobacteriota	Actinobacteria	Micrococcales	Microbacteriaceae	Microbacterium	0	0	0	0	0	0	0	0	0	0	0	51	0	0	0	0	0	0	0	0	0	0	0	0	0	0	0	0	0	0	0	0	0	0
ASV1305	Bacteria	NA	NA	NA	NA	NA	0	0	0	0	0	0	0	0	0	0	0	0	0	8	0	0	0	0	0	0	0	0	0	0	0	0	0	0	8	0	0	0	6	29
ASV1306	Bacteria	NA	NA	NA	NA	NA	0	0	0	0	0	0	0	0	0	0	0	0	0	3	0	35	0	0	0	0	0	0	0	0	0	0	0	6	7	0	0	0	0	0
ASV1307	Bacteria	NA	NA	NA	NA	NA	0	0	0	0	0	0	0	0	0	0	0	0	0	0	0	40	0	0	0	0	0	0	0	0	0	0	0	0	0	0	0	0	0	11
ASV1309	Bacteria	Bacteroidota	Bacteroidia	Flavobacteriales	Flavobacteriaceae	Polaribacter	0	0	0	0	0	0	0	0	0	0	0	0	0	0	0	0	0	0	51	0	0	0	0	0	0	0	0	0	0	0	0	0	0	0
ASV1310	Bacteria	Bacteroidota	Bacteroidia	Bacteroidales	Bacteroidaceae	Bacteroides	0	0	0	0	0	0	0	0	0	0	0	0	0	0	0	0	0	0	51	0	0	0	0	0	0	0	0	0	0	0	0	0	0	0
ASV1311	Bacteria	Bacteroidota	Bacteroidia	Chitinophagales	Saprospiraceae	Rubidimonas	0	0	0	0	0	0	0	0	0	0	0	0	0	0	0	0	0	0	51	0	0	0	0	0	0	0	0	0	0	0	0	0	0	0
ASV1312	Bacteria	Bacteroidota	Bacteroidia	Flavobacteriales	Cryomorphaceae	NS10 marine group	0	0	0	0	0	0	0	0	0	0	0	0	0	0	0	0	0	0	51	0	0	0	0	0	0	0	0	0	0	0	0	0	0	0
ASV1313	Bacteria	Proteobacteria	Gammaproteobacteria	Enterobacterales	Enterobacteriaceae	Enterobacter	0	0	0	0	0	0	0	0	0	0	0	0	0	0	0	0	0	0	0	0	0	15	0	0	0	0	0	0	0	0	0	0	14	22
ASV1314	Bacteria	Desulfobacterota	Desulfobacteria	Desulfobacterales	Desulfobacteraceae	NA	0	3	0	0	0	47	0	0	0	0	0	0	0	0	0	0	0	0	0	0	0	0	0	0	0	0	0	0	0	0	0	0	0	0
ASV1315	Bacteria	Proteobacteria	Alphaproteobacteria	Kiloniellales	Kiloniellaceae	Kiloniella	0	0	0	0	46	0	0	0	0	0	0	0	0	0	0	0	0	0	0	0	0	0	0	0	0	4	0	0	0	0	0	0	0	0
ASV1316	Bacteria	NA	NA	NA	NA	NA	0	0	0	0	0	50	0	0	0	0	0	0	0	0	0	0	0	0	0	0	0	0	0	0	0	0	0	0	0	0	0	0	0	0
ASV1317	Bacteria	Proteobacteria	Gammaproteobacteria	Enterobacterales	Vibrionaceae	Photobacterium	0	0	0	0	0	0	13	0	0	0	0	0	0	7	0	0	0	0	13	0	0	0	0	0	0	0	0	0	0	0	0	17	0	0
ASV1318	Bacteria	Bacteroidota	Bacteroidia	Flavobacteriales	Flavobacteriaceae	Bizionia	0	0	0	0	0	0	0	0	4	1	0	0	0	0	2	10	0	0	0	0	0	15	0	0	0	0	17	0	1	0	0	0	0	0
ASV1319	Bacteria	Proteobacteria	NA	NA	NA	NA	0	0	0	0	0	0	0	0	0	7	0	0	11	12	7	0	0	0	0	0	0	0	0	0	0	0	0	13	0	0	0	0	0	0
ASV1320	Bacteria	Bdellovibrionota	Bdellovibrionia	Bacteriovoracales	Bacteriovoracaceae	Peredibacter	0	0	0	0	0	0	0	0	0	0	30	0	20	0	0	0	0	0	0	0	0	0	0	0	0	0	0	0	0	0	0	0	0	0
ASV1321	Bacteria	Bacteroidota	Bacteroidia	Chitinophagales	Saprospiraceae	NA	0	0	0	0	0	0	0	0	0	0	0	0	0	0	0	0	0	0	50	0	0	0	0	0	0	0	0	0	0	0	0	0	0	0
ASV1322	Bacteria	Proteobacteria	Alphaproteobacteria	Rhizobiales	Rhizobiaceae	Martelella	0	0	0	0	0	0	0	0	0	0	0	0	0	0	0	0	0	0	0	0	0	0	0	0	50	0	0	0	0	0	0	0	0	0
ASV1323	Bacteria	Proteobacteria	Gammaproteobacteria	Enterobacterales	Colwelliaceae	Thalassotalea	32	7	0	0	0	10	0	0	0	0	0	0	0	0	0	0	0	0	0	0	0	0	0	0	0	0	0	0	0	0	0	0	0	0
ASV1324	Bacteria	Bdellovibrionota	Bdellovibrionia	Bacteriovoracales	Bacteriovoracaceae	Peredibacter	0	19	0	0	0	30	0	0	0	0	0	0	0	0	0	0	0	0	0	0	0	0	0	0	0	0	0	0	0	0	0	0	0	0
ASV1325	Bacteria	NA	NA	NA	NA	NA	0	0	0	4	0	0	21	0	0	16	5	0	3	0	0	0	0	0	0	0	0	0	0	0	0	0	0	0	0	0	0	0	0	0
ASV1327	Bacteria	NA	NA	NA	NA	NA	0	0	0	0	7	0	12	0	8	0	0	0	0	0	0	0	0	0	0	0	0	4	0	0	0	0	0	0	0	0	9	0	3	6
ASV1328	Bacteria	Firmicutes	Bacilli	Lactobacillales	Lactobacillaceae	Limosilactobacillus	0	0	0	0	0	0	0	0	0	10	0	39	0	0	0	0	0	0	0	0	0	0	0	0	0	0	0	0	0	0	0	0	0	0
ASV1329	Bacteria	Proteobacteria	Gammaproteobacteria	Pseudomonadales	Moraxellaceae	Acinetobacter	0	0	0	0	0	0	0	0	0	0	14	35	0	0	0	0	0	0	0	0	0	0	0	0	0	0	0	0	0	0	0	0	0	0
ASV1330	Bacteria	Firmicutes	Clostridia	Clostridiales	Clostridiaceae	Clostridium sensu stricto 5	0	0	0	0	0	0	0	0	0	0	6	43	0	0	0	0	0	0	0	0	0	0	0	0	0	0	0	0	0	0	0	0	0	0
ASV1331	Bacteria	Firmicutes	Bacilli	Lactobacillales	Lactobacillaceae	Weissella	0	0	0	0	0	0	0	0	0	0	0	49	0	0	0	0	0	0	0	0	0	0	0	0	0	0	0	0	0	0	0	0	0	0
ASV1332	Bacteria	Firmicutes	Clostridia	Clostridiales	Clostridiaceae	Clostridium sensu stricto 13	0	0	0	0	0	0	0	0	0	0	0	45	0	0	0	0	0	0	0	0	0	0	0	0	0	0	0	0	0	4	0	0	0	0
ASV1334	Bacteria	Proteobacteria	Alphaproteobacteria	Rhodobacterales	Rhodobacteraceae	Albirhodobacter	0	0	0	0	0	0	0	0	0	0	0	0	0	0	0	18	0	23	0	0	0	0	0	0	0	0	0	0	0	8	0	0	0	0
ASV1335	Bacteria	Myxococcota	Polyangia	Polyangiales	Sandaracinaceae	NA	0	0	0	0	0	0	0	0	0	0	0	0	0	0	0	7	0	0	0	0	0	0	0	0	0	0	0	20	0	22	0	0	0	0
ASV1336	Bacteria	Bacteroidota	Bacteroidia	Flavobacteriales	Flavobacteriaceae	Polaribacter	0	0	0	0	0	0	0	0	0	0	0	0	0	0	0	0	0	0	49	0	0	0	0	0	0	0	0	0	0	0	0	0	0	0
ASV1337	Bacteria	Proteobacteria	Alphaproteobacteria	Rhizobiales	Rhizobiaceae	Pseudahrensia	0	0	0	0	0	0	0	0	0	0	0	0	0	0	0	0	0	0	49	0	0	0	0	0	0	0	0	0	0	0	0	0	0	0
ASV1338	Bacteria	Bacteroidota	Bacteroidia	Bacteroidales	Bacteroidaceae	Bacteroides	0	0	0	0	0	0	0	0	0	0	0	0	0	0	0	0	0	0	49	0	0	0	0	0	0	0	0	0	0	0	0	0	0	0
ASV1339	Bacteria	Firmicutes	Bacilli	Erysipelotrichales	Erysipelotrichaceae	Erysipelothrix	0	0	0	0	0	0	0	0	0	0	0	0	0	0	0	0	0	0	49	0	0	0	0	0	0	0	0	0	0	0	0	0	0	0
ASV1340	Bacteria	Bacteroidota	Bacteroidia	Chitinophagales	Saprospiraceae	Rubidimonas	0	0	0	0	0	0	0	0	0	0	0	0	0	0	0	0	0	0	49	0	0	0	0	0	0	0	0	0	0	0	0	0	0	0
ASV1341	Bacteria	Chloroflexi	Anaerolineae	Ardenticatenales	NA	NA	13	0	0	0	0	0	0	0	0	0	0	0	0	0	0	8	0	20	0	0	0	0	0	0	0	0	0	0	0	7	0	0	0	0
ASV1342	Bacteria	NA	NA	NA	NA	NA	0	0	0	6	0	0	6	0	6	0	0	0	0	3	0	3	0	0	0	0	21	3	0	0	0	0	0	0	0	0	0	0	0	0
ASV1343	Bacteria	Bdellovibrionota	Bdellovibrionia	Bdellovibrionales	Bdellovibrionaceae	OM27 clade	0	0	0	0	48	0	0	0	0	0	0	0	0	0	0	0	0	0	0	0	0	0	0	0	0	0	0	0	0	0	0	0	0	0
ASV1344	Bacteria	Proteobacteria	Gammaproteobacteria	Pseudomonadales	Halomonadaceae	Halomonas	0	0	0	0	28	0	0	0	0	0	4	0	0	0	0	16	0	0	0	0	0	0	0	0	0	0	0	0	0	0	0	0	0	0
ASV1347	Bacteria	NA	NA	NA	NA	NA	0	0	0	0	0	0	36	0	0	0	0	0	0	0	8	0	0	0	0	0	0	0	0	0	0	0	0	0	0	0	4	0	0	0
ASV1348	Bacteria	NA	NA	NA	NA	NA	0	0	0	0	0	0	0	48	0	0	0	0	0	0	0	0	0	0	0	0	0	0	0	0	0	0	0	0	0	0	0	0	0	0
ASV1349	Bacteria	Proteobacteria	Alphaproteobacteria	Rickettsiales	NA	NA	0	0	0	0	0	0	0	7	0	24	0	0	0	7	0	0	0	0	0	0	0	0	0	0	0	0	0	0	0	0	0	0	0	10
ASV1351	Bacteria	NA	NA	NA	NA	NA	0	0	0	0	0	0	0	0	0	0	0	0	0	48	0	0	0	0	0	0	0	0	0	0	0	0	0	0	0	0	0	0	0	0
ASV1352	Bacteria	Proteobacteria	Alphaproteobacteria	Sneathiellales	Sneathiellaceae	Sneathiella	0	0	0	0	0	0	0	0	0	0	0	0	0	0	0	0	0	32	0	0	0	0	0	0	0	0	0	0	12	0	0	0	4	0
ASV1353	Bacteria	Firmicutes	Negativicutes	Veillonellales-Selenomonadales	Veillonellaceae	Veillonella	0	0	0	0	0	0	0	0	0	0	0	0	0	0	0	0	0	0	48	0	0	0	0	0	0	0	0	0	0	0	0	0	0	0
ASV1354	Bacteria	Bacteroidota	Bacteroidia	Flavobacteriales	Flavobacteriaceae	Polaribacter	0	0	0	0	0	0	0	0	0	0	0	0	0	0	0	0	0	0	48	0	0	0	0	0	0	0	0	0	0	0	0	0	0	0
ASV1355	Bacteria	Proteobacteria	NA	NA	NA	NA	0	0	0	0	0	0	0	0	0	0	0	0	0	0	0	0	0	0	0	0	48	0	0	0	0	0	0	0	0	0	0	0	0	0
ASV1357	Bacteria	Bdellovibrionota	Bdellovibrionia	Bacteriovoracales	Bacteriovoracaceae	Peredibacter	0	0	0	0	0	0	0	0	0	0	0	0	0	0	0	0	0	0	0	0	0	0	0	0	0	0	15	12	8	4	0	0	0	9
ASV1358	Bacteria	Proteobacteria	Alphaproteobacteria	Rhodobacterales	Rhodobacteraceae	Octadecabacter	24	0	0	0	0	19	0	0	0	0	0	0	0	0	0	0	0	0	0	0	0	0	0	0	0	0	4	0	0	0	0	0	0	0
ASV1359	Bacteria	Proteobacteria	Alphaproteobacteria	Rhodobacterales	Rhodobacteraceae	Yoonia-Loktanella	0	0	4	12	0	0	0	0	0	0	0	0	0	0	0	0	0	0	0	0	0	0	21	10	0	0	0	0	0	0	0	0	0	0
ASV1361	Bacteria	Bacteroidota	Bacteroidia	Flavobacteriales	Crocinitomicaceae	Salinirepens	0	0	0	0	47	0	0	0	0	0	0	0	0	0	0	0	0	0	0	0	0	0	0	0	0	0	0	0	0	0	0	0	0	0
ASV1363	Archaea	NA	NA	NA	NA	NA	0	0	0	0	0	0	0	0	0	0	0	0	47	0	0	0	0	0	0	0	0	0	0	0	0	0	0	0	0	0	0	0	0	0
ASV1365	Bacteria	NA	NA	NA	NA	NA	0	0	0	0	0	0	0	0	0	0	0	0	0	13	0	0	0	0	0	0	0	14	0	0	0	0	4	0	13	3	0	0	0	0
ASV1366	Bacteria	Bacteroidota	Bacteroidia	Chitinophagales	Saprospiraceae	NA	0	0	0	0	0	0	0	0	0	0	0	0	0	0	0	28	0	0	0	0	0	0	0	0	0	0	0	0	0	19	0	0	0	0
ASV1367	Bacteria	Bacteroidota	Rhodothermia	Rhodothermales	Rhodothermaceae	Rubricoccus	0	0	0	0	0	0	0	0	0	0	0	0	0	0	0	19	5	0	0	0	0	0	0	0	0	0	8	5	10	0	0	0	0	0
ASV1369	Bacteria	Actinobacteriota	Rubrobacteria	Rubrobacterales	Rubrobacteriaceae	Rubrobacter	0	0	0	0	0	0	0	0	0	0	0	0	0	0	0	0	0	0	47	0	0	0	0	0	0	0	0	0	0	0	0	0	0	0
ASV1370	Bacteria	Proteobacteria	Gammaproteobacteria	Francisellales	Francisellaceae	[Caedibacter] taeniospiralis group	0	0	0	0	0	0	0	0	0	0	0	0	0	0	0	0	0	0	47	0	0	0	0	0	0	0	0	0	0	0	0	0	0	0
ASV1371	Bacteria	Bacteroidota	Bacteroidia	Flavobacteriales	Flavobacteriaceae	NA	0	0	0	0	0	0	0	0	0	0	0	0	0	0	0	0	0	0	47	0	0	0	0	0	0	0	0	0	0	0	0	0	0	0
ASV1372	Bacteria	Bacteroidota	Bacteroidia	Chitinophagales	Saprospiraceae	Aureispira	0	0	0	0	0	0	0	0	0	0	0	0	0	0	0	0	0	0	0	0	0	0	0	7	14	26	0	0	0	0	0	0	0	0
ASV1373	Bacteria	Proteobacteria	Gammaproteobacteria	Pseudomonadales	Moraxellaceae	Acinetobacter	0	0	0	0	0	0	0	0	0	0	0	0	0	0	0	0	0	0	0	0	0	0	0	0	0	0	7	0	26	0	0	0	0	14
ASV1375	Bacteria	Bacteroidota	Bacteroidia	Flavobacteriales	Flavobacteriaceae	Polaribacter	46	0	0	0	0	0	0	0	0	0	0	0	0	0	0	0	0	0	0	0	0	0	0	0	0	0	0	0	0	0	0	0	0	0
ASV1376	Bacteria	Proteobacteria	Alphaproteobacteria	Rhodobacterales	Rhodobacteraceae	Yoonia-Loktanella	42	0	0	0	0	4	0	0	0	0	0	0	0	0	0	0	0	0	0	0	0	0	0	0	0	0	0	0	0	0	0	0	0	0
ASV1377	Bacteria	NA	NA	NA	NA	NA	0	0	0	12	0	0	17	0	0	0	0	0	17	0	0	0	0	0	0	0	0	0	0	0	0	0	0	0	0	0	0	0	0	0
ASV1379	Bacteria	Proteobacteria	Alphaproteobacteria	Rickettsiales	NA	NA	0	0	0	0	0	0	31	0	15	0	0	0	0	0	0	0	0	0	0	0	0	0	0	0	0	0	0	0	0	0	0	0	0	0
ASV1380	Bacteria	Firmicutes	Clostridia	Peptostreptococcales-Tissierellales	Peptostreptococcaceae	Peptostreptococcus	0	0	0	0	0	0	0	0	0	6	33	0	0	7	0	0	0	0	0	0	0	0	0	0	0	0	0	0	0	0	0	0	0	0
ASV1381	Bacteria	Actinobacteriota	Actinobacteria	Streptomycetales	Streptomycetaceae	Streptomyces	0	0	0	0	0	0	0	0	0	0	9	19	15	3	0	0	0	0	0	0	0	0	0	0	0	0	0	0	0	0	0	0	0	0
ASV1383	Bacteria	Proteobacteria	Alphaproteobacteria	Rhodobacterales	Rhodobacteraceae	Sulfitobacter	0	0	0	0	0	0	0	0	0	0	0	0	0	0	0	46	0	0	0	0	0	0	0	0	0	0	0	0	0	0	0	0	0	0
ASV1384	Bacteria	Verrucomicrobiota	Chlamydiae	Chlamydiales	NA	NA	0	0	0	0	0	0	0	0	0	0	0	0	0	0	0	26	14	6	0	0	0	0	0	0	0	0	0	0	0	0	0	0	0	0
ASV1386	Bacteria	Desulfobacterota	Desulfuromonadia	Bradymonadales	NA	NA	0	0	0	0	0	0	0	0	0	0	0	0	0	0	0	12	0	26	0	0	0	0	0	0	0	0	0	0	8	0	0	0	0	0
ASV1387	Bacteria	NA	NA	NA	NA	NA	0	0	0	0	0	0	0	0	0	0	0	0	0	0	0	0	30	0	0	0	0	0	0	0	0	0	9	3	0	4	0	0	0	0
ASV1388	Bacteria	Proteobacteria	Alphaproteobacteria	Rhizobiales	Rhizobiaceae	Pseudahrensia	0	0	0	0	0	0	0	0	0	0	0	0	0	0	0	0	15	31	0	0	0	0	0	0	0	0	0	0	0	0	0	0	0	0
ASV1389	Bacteria	Spirochaetota	Spirochaetia	Spirochaetales	Spirochaetaceae	NA	0	0	0	0	0	0	0	0	0	0	0	0	0	0	0	0	0	0	46	0	0	0	0	0	0	0	0	0	0	0	0	0	0	0
ASV1390	Bacteria	Proteobacteria	Alphaproteobacteria	NA	NA	NA	0	0	0	0	0	0	0	0	0	0	0	0	0	0	0	0	0	0	46	0	0	0	0	0	0	0	0	0	0	0	0	0	0	0
ASV1392	Bacteria	Desulfobacterota	Desulfuromonadia	Desulfuromonadales	Geopsychrobacteraceae	Desulfuromusa	45	0	0	0	0	0	0	0	0	0	0	0	0	0	0	0	0	0	0	0	0	0	0	0	0	0	0	0	0	0	0	0	0	0
ASV1393	Bacteria	NA	NA	NA	NA	NA	0	4	0	0	0	41	0	0	0	0	0	0	0	0	0	0	0	0	0	0	0	0	0	0	0	0	0	0	0	0	0	0	0	0
ASV1396	Bacteria	Proteobacteria	Gammaproteobacteria	Pseudomonadales	Nitrincolaceae	Amphritea	0	0	0	0	45	0	0	0	0	0	0	0	0	0	0	0	0	0	0	0	0	0	0	0	0	0	0	0	0	0	0	0	0	0
ASV1397	Bacteria	Proteobacteria	NA	NA	NA	NA	0	0	0	0	29	0	0	0	0	0	0	0	0	0	0	0	0	0	0	0	0	0	0	0	0	0	0	0	0	0	0	0	0	16
ASV1398	Bacteria	NA	NA	NA	NA	NA	0	0	0	0	0	0	0	0	0	45	0	0	0	0	0	0	0	0	0	0	0	0	0	0	0	0	0	0	0	0	0	0	0	0
ASV1399	Bacteria	Proteobacteria	Gammaproteobacteria	Pseudomonadales	Halomonadaceae	Salinicola	0	0	0	0	0	0	0	0	0	0	0	45	0	0	0	0	0	0	0	0	0	0	0	0	0	0	0	0	0	0	0	0	0	0
ASV1400	Bacteria	Bacteroidota	Bacteroidia	Flavobacteriales	Flavobacteriaceae	Flavimarina	0	0	0	0	0	0	0	0	0	0	0	0	0	0	4	12	7	22	0	0	0	0	0	0	0	0	0	0	0	0	0	0	0	0
ASV1401	Bacteria	Bacteroidota	Bacteroidia	Flavobacteriales	Flavobacteriaceae	Croceibacter	0	0	0	0	0	0	0	0	0	0	0	0	0	0	0	41	0	0	0	0	0	4	0	0	0	0	0	0	0	0	0	0	0	0
ASV1402	Bacteria	NA	NA	NA	NA	NA	0	0	0	0	0	0	0	0	0	0	0	0	0	0	0	28	0	0	0	0	0	0	0	0	0	0	0	0	3	0	0	0	0	14
ASV1403	Bacteria	Planctomycetota	Planctomycetes	Pirellulales	Pirellulaceae	Blastopirellula	0	0	0	0	0	0	0	0	0	0	0	0	0	0	0	10	8	7	0	0	0	0	0	0	0	0	0	5	5	10	0	0	0	0
ASV1404	Bacteria	Verrucomicrobiota	Verrucomicrobiae	Verrucomicrobiales	Rubritaleaceae	Roseibacillus	0	0	0	0	0	0	0	0	0	0	0	0	0	0	0	5	0	18	0	0	0	0	0	0	0	0	4	4	6	0	0	0	0	8
ASV1405	Bacteria	Patescibacteria	Saccharimonadia	Saccharimonadales	LWQ8	NA	0	0	0	0	0	0	0	0	0	0	0	0	0	0	0	0	10	0	0	0	0	0	0	0	0	0	8	7	0	20	0	0	0	0
ASV1406	Bacteria	Bacteroidota	Bacteroidia	Flavobacteriales	NS9 marine group	NA	0	0	0	0	0	0	0	0	0	0	0	0	0	0	0	0	0	17	0	0	0	0	0	0	0	0	9	0	0	19	0	0	0	0
ASV1407	Bacteria	Bdellovibrionota	Bdellovibrionia	Bacteriovoracales	Bacteriovoracaceae	Peredibacter	0	0	0	0	0	0	0	0	0	0	0	0	0	0	0	0	0	17	0	0	0	0	0	0	0	0	0	8	5	5	0	0	0	10
ASV1408	Bacteria	Myxococcota	Polyangia	Blfdi19	NA	NA	0	0	0	0	0	0	0	0	0	0	0	0	0	0	0	0	0	11	0	0	0	0	0	0	0	0	3	0	7	0	0	0	0	24
ASV1409	Bacteria	Firmicutes	Bacilli	Lactobacillales	Aerococcaceae	Aerosphaera	0	0	0	0	0	0	0	0	0	0	0	0	0	0	0	0	0	0	45	0	0	0	0	0	0	0	0	0	0	0	0	0	0	0
ASV1410	Bacteria	Firmicutes	Bacilli	Lactobacillales	Aerococcaceae	Aerosphaera	0	0	0	0	0	0	0	0	0	0	0	0	0	0	0	0	0	0	45	0	0	0	0	0	0	0	0	0	0	0	0	0	0	0
ASV1411	Bacteria	Bacteroidota	Bacteroidia	Flavobacteriales	Flavobacteriaceae	Postechiella	0	0	0	0	0	0	0	0	0	0	0	0	0	0	0	0	0	0	45	0	0	0	0	0	0	0	0	0	0	0	0	0	0	0
ASV1413	Bacteria	Proteobacteria	Alphaproteobacteria	Rhodobacterales	Rhodobacteraceae	Albimonas	0	0	0	0	0	0	0	0	0	0	0	0	0	0	0	0	0	0	0	0	0	0	0	0	38	7	0	0	0	0	0	0	0	0
ASV1414	Bacteria	Proteobacteria	Alphaproteobacteria	Rhodobacterales	Rhodobacteraceae	Yoonia-Loktanella	0	0	0	0	0	0	0	0	0	0	0	0	0	0	0	0	0	0	0	0	0	0	0	0	0	0	45	0	0	0	0	0	0	0
ASV1415	Bacteria	Patescibacteria	Saccharimonadia	Saccharimonadales	LWQ8	NA	0	0	0	0	0	0	0	0	0	0	0	0	0	0	0	0	0	0	0	0	0	0	0	0	0	0	13	18	10	0	0	0	4	0
ASV1416	Bacteria	Bacteroidota	Rhodothermia	Rhodothermales	Rhodothermaceae	Rubrivirga	0	0	0	0	0	0	0	0	0	0	0	0	0	0	0	0	0	0	0	0	0	0	0	0	0	0	12	14	11	8	0	0	0	0
ASV1417	Bacteria	Proteobacteria	Alphaproteobacteria	Rhodobacterales	Rhodobacteraceae	Yoonia-Loktanella	27	0	0	0	0	17	0	0	0	0	0	0	0	0	0	0	0	0	0	0	0	0	0	0	0	0	0	0	0	0	0	0	0	0
ASV1418	Bacteria	Bdellovibrionota	Bdellovibrionia	Bacteriovoracales	Bacteriovoracaceae	Halobacteriovorax	10	18	0	0	0	16	0	0	0	0	0	0	0	0	0	0	0	0	0	0	0	0	0	0	0	0	0	0	0	0	0	0	0	0
ASV1419	Bacteria	Bacteroidota	Bacteroidia	Bacteroidales	Marinifilaceae	NA	0	0	0	0	0	44	0	0	0	0	0	0	0	0	0	0	0	0	0	0	0	0	0	0	0	0	0	0	0	0	0	0	0	0
ASV1421	Bacteria	Actinobacteriota	Actinobacteria	Corynebacteriales	Dietziaceae	Dietzia	0	0	0	0	0	0	24	0	0	0	0	0	0	20	0	0	0	0	0	0	0	0	0	0	0	0	0	0	0	0	0	0	0	0
ASV1422	Bacteria	Actinobacteriota	Actinobacteria	Bifidobacteriales	Bifidobacteriaceae	Bifidobacterium	0	0	0	0	0	0	0	0	0	0	0	44	0	0	0	0	0	0	0	0	0	0	0	0	0	0	0	0	0	0	0	0	0	0
ASV1423	Bacteria	Bacteroidota	Bacteroidia	Chitinophagales	Saprospiraceae	NA	0	0	0	0	0	0	0	0	0	0	0	0	0	0	0	6	0	7	0	0	0	0	0	0	0	0	12	11	0	8	0	0	0	0
ASV1424	Bacteria	Proteobacteria	Gammaproteobacteria	Xanthomonadales	Rhodanobacteraceae	Dokdonella	0	0	0	0	0	0	0	0	0	0	0	0	0	0	0	0	0	44	0	0	0	0	0	0	0	0	0	0	0	0	0	0	0	0
ASV1425	Bacteria	Chloroflexi	Anaerolineae	SBR1031	A4b	NA	0	0	0	0	0	0	0	0	0	0	0	0	0	0	0	0	0	17	0	0	0	0	0	0	0	0	27	0	0	0	0	0	0	0
ASV1426	Bacteria	Proteobacteria	Gammaproteobacteria	Burkholderiales	Comamonadaceae	Diaphorobacter	0	0	0	0	0	0	0	0	0	0	0	0	0	0	0	0	0	0	44	0	0	0	0	0	0	0	0	0	0	0	0	0	0	0
ASV1427	Bacteria	Firmicutes	Bacilli	Lactobacillales	Carnobacteriaceae	Granulicatella	0	0	0	0	0	0	0	0	0	0	0	0	0	0	0	0	0	0	44	0	0	0	0	0	0	0	0	0	0	0	0	0	0	0
ASV1428	Bacteria	Proteobacteria	Gammaproteobacteria	Pseudomonadales	Oleiphilaceae	Oleiphilus	0	0	0	0	0	0	0	0	0	0	0	0	0	0	0	0	0	0	44	0	0	0	0	0	0	0	0	0	0	0	0	0	0	0
ASV1429	Bacteria	Proteobacteria	Alphaproteobacteria	Rhodobacterales	Rhodobacteraceae	Roseovarius	0	0	0	0	0	0	0	0	0	0	0	0	0	0	0	0	0	0	44	0	0	0	0	0	0	0	0	0	0	0	0	0	0	0
ASV1430	Bacteria	Bacteroidota	Bacteroidia	Chitinophagales	Saprospiraceae	NA	0	0	0	0	0	0	0	0	0	0	0	0	0	0	0	0	0	0	44	0	0	0	0	0	0	0	0	0	0	0	0	0	0	0
ASV1431	Bacteria	Proteobacteria	Alphaproteobacteria	Micavibrionales	NA	NA	0	0	0	0	0	0	0	0	0	0	0	0	0	0	0	0	0	0	0	0	0	0	0	0	0	0	20	14	0	0	0	0	10	0
ASV1432	Bacteria	Patescibacteria	ABY1	Candidatus Magasanikbacteria	NA	NA	0	0	0	0	0	0	0	0	0	0	0	0	0	0	0	0	0	0	0	0	0	0	0	0	0	0	17	15	8	4	0	0	0	0
ASV1433	Bacteria	Bacteroidota	Bacteroidia	Flavobacteriales	Flavobacteriaceae	Ulvibacter	0	0	0	0	0	0	0	0	0	0	0	0	0	0	0	0	0	0	0	0	0	0	0	0	0	0	0	0	0	0	0	44	0	0
ASV1434	Bacteria	Proteobacteria	Alphaproteobacteria	Rhodobacterales	Rhodobacteraceae	NA	43	0	0	0	0	0	0	0	0	0	0	0	0	0	0	0	0	0	0	0	0	0	0	0	0	0	0	0	0	0	0	0	0	0
ASV1435	Bacteria	Desulfobacterota	Desulfuromonadia	PB19	NA	NA	15	0	0	0	17	11	0	0	0	0	0	0	0	0	0	0	0	0	0	0	0	0	0	0	0	0	0	0	0	0	0	0	0	0
ASV1436	Bacteria	Desulfobacterota	Desulfovibrionia	Desulfovibrionales	Desulfovibrionaceae	Desulfovibrio	0	27	0	0	0	16	0	0	0	0	0	0	0	0	0	0	0	0	0	0	0	0	0	0	0	0	0	0	0	0	0	0	0	0
ASV1438	Bacteria	Proteobacteria	Gammaproteobacteria	Pseudomonadales	Oleiphilaceae	Oleiphilus	0	0	0	0	43	0	0	0	0	0	0	0	0	0	0	0	0	0	0	0	0	0	0	0	0	0	0	0	0	0	0	0	0	0
ASV1439	Bacteria	Proteobacteria	Gammaproteobacteria	Enterobacterales	Pseudoalteromonadaceae	Pseudoalteromonas	0	0	0	0	11	0	0	0	0	17	0	0	0	0	0	1	5	0	0	0	0	0	1	0	0	0	0	0	4	0	0	0	4	0
ASV1441	Bacteria	Myxococcota	Polyangia	Polyangiales	Sandaracinaceae	NA	0	0	0	0	0	43	0	0	0	0	0	0	0	0	0	0	0	0	0	0	0	0	0	0	0	0	0	0	0	0	0	0	0	0
ASV1442	Bacteria	Proteobacteria	NA	NA	NA	NA	0	0	0	0	0	0	31	0	12	0	0	0	0	0	0	0	0	0	0	0	0	0	0	0	0	0	0	0	0	0	0	0	0	0
ASV1443	Bacteria	Desulfobacterota	Desulfuromonadia	PB19	NA	NA	0	0	0	0	0	0	19	0	0	5	0	0	0	19	0	0	0	0	0	0	0	0	0	0	0	0	0	0	0	0	0	0	0	0
ASV1445	Bacteria	Proteobacteria	Alphaproteobacteria	Rickettsiales	NA	NA	0	0	0	0	0	0	0	4	0	10	0	0	10	5	2	5	0	0	0	0	0	4	0	0	0	0	0	0	0	0	0	0	3	0
ASV1446	Bacteria	NA	NA	NA	NA	NA	0	0	0	0	0	0	0	0	0	43	0	0	0	0	0	0	0	0	0	0	0	0	0	0	0	0	0	0	0	0	0	0	0	0
ASV1447	Bacteria	Spirochaetota	Spirochaetia	Spirochaetales	Spirochaetaceae	Sphaerochaeta	0	0	0	0	0	0	0	0	0	0	8	35	0	0	0	0	0	0	0	0	0	0	0	0	0	0	0	0	0	0	0	0	0	0
ASV1449	Bacteria	NB1-j	NA	NA	NA	NA	0	0	0	0	0	0	0	0	0	0	0	0	0	0	0	37	0	0	0	0	0	0	0	0	0	0	6	0	0	0	0	0	0	0
ASV1450	Bacteria	Proteobacteria	Alphaproteobacteria	Rhodobacterales	Rhodobacteraceae	Albirhodobacter	0	0	0	0	0	0	0	0	0	0	0	0	0	0	0	12	0	31	0	0	0	0	0	0	0	0	0	0	0	0	0	0	0	0
ASV1452	Bacteria	Myxococcota	Polyangia	Nannocystales	Nannocystaceae	NA	0	0	0	0	0	0	0	0	0	0	0	0	0	0	0	0	0	0	43	0	0	0	0	0	0	0	0	0	0	0	0	0	0	0
ASV1453	Bacteria	Bacteroidota	Bacteroidia	Flavobacteriales	Flavobacteriaceae	NA	0	0	0	0	0	0	0	0	0	0	0	0	0	0	0	0	0	0	43	0	0	0	0	0	0	0	0	0	0	0	0	0	0	0
ASV1454	Bacteria	Bacteroidota	Bacteroidia	Flavobacteriales	Cryomorphaceae	NS10 marine group	0	0	0	0	0	0	0	0	0	0	0	0	0	0	0	0	0	0	0	0	0	0	0	0	0	43	0	0	0	0	0	0	0	0
ASV1455	Bacteria	Actinobacteriota	Actinobacteria	Bifidobacteriales	Bifidobacteriaceae	Gardnerella	0	0	11	31	0	0	0	0	0	0	0	0	0	0	0	0	0	0	0	0	0	0	0	0	0	0	0	0	0	0	0	0	0	0
ASV1459	Bacteria	Spirochaetota	Leptospirae	Leptospirales	Leptospiraceae	RBG-16-49-21	0	0	0	0	0	42	0	0	0	0	0	0	0	0	0	0	0	0	0	0	0	0	0	0	0	0	0	0	0	0	0	0	0	0
ASV1461	Bacteria	NA	NA	NA	NA	NA	0	0	0	0	0	0	13	0	5	0	0	0	18	0	0	0	0	0	0	0	0	0	0	0	0	0	0	0	6	0	0	0	0	0
ASV1462	Bacteria	Firmicutes	Clostridia	Peptostreptococcales-Tissierellales	Family XI	W5053	0	0	0	0	0	0	0	0	0	0	0	42	0	0	0	0	0	0	0	0	0	0	0	0	0	0	0	0	0	0	0	0	0	0
ASV1463	Bacteria	Proteobacteria	Gammaproteobacteria	Pseudomonadales	Moraxellaceae	Acinetobacter	0	0	0	0	0	0	0	0	0	0	0	24	0	0	0	0	0	0	0	0	0	0	0	0	0	0	0	0	0	0	0	18	0	0
ASV1464	NA	NA	NA	NA	NA	NA	0	0	0	0	0	0	0	0	0	0	0	0	0	0	0	28	0	0	0	0	0	14	0	0	0	0	0	0	0	0	0	0	0	0
ASV1465	Bacteria	Acidobacteriota	Holophagae	Acanthopleuribacterales	Acanthopleuribacteraceae	Acanthopleuribacter	0	0	0	0	0	0	0	0	0	0	0	0	0	0	0	21	0	17	0	0	0	0	0	0	0	0	0	4	0	0	0	0	0	0
ASV1466	Bacteria	Proteobacteria	Gammaproteobacteria	Xanthomonadales	Rhodanobacteraceae	Dokdonella	0	0	0	0	0	0	0	0	0	0	0	0	0	0	0	10	14	11	0	0	0	0	0	0	0	0	0	0	7	0	0	0	0	0
ASV1467	Bacteria	NA	NA	NA	NA	NA	0	0	0	0	0	0	0	0	0	0	0	0	0	0	0	0	0	28	0	0	0	0	0	0	0	0	0	0	0	14	0	0	0	0
ASV1468	Bacteria	Bacteroidota	Bacteroidia	Flavobacteriales	Flavobacteriaceae	NA	0	0	0	0	0	0	0	0	0	0	0	0	0	0	0	0	0	0	42	0	0	0	0	0	0	0	0	0	0	0	0	0	0	0
ASV1469	Bacteria	Firmicutes	Negativicutes	Veillonellales-Selenomonadales	Veillonellaceae	Veillonella	0	0	0	0	0	0	0	0	0	0	0	0	0	0	0	0	0	0	42	0	0	0	0	0	0	0	0	0	0	0	0	0	0	0
ASV1470	Bacteria	Proteobacteria	Alphaproteobacteria	Rhizobiales	Rhizobiaceae	Ensifer	0	0	0	0	0	0	0	0	0	0	0	0	0	0	0	0	0	0	0	0	0	42	0	0	0	0	0	0	0	0	0	0	0	0
ASV1471	Bacteria	Proteobacteria	Gammaproteobacteria	Gammaproteobacteria Incertae Sedis	Unknown Family	Candidatus Berkiella	0	0	0	0	0	0	0	0	0	0	0	0	0	0	0	0	0	0	0	0	0	42	0	0	0	0	0	0	0	0	0	0	0	0
ASV1473	Bacteria	Proteobacteria	Alphaproteobacteria	Rhodobacterales	Rhodobacteraceae	Wenxinia	0	0	0	0	0	0	0	0	0	0	0	0	0	0	0	0	0	0	0	0	0	0	8	26	3	5	0	0	0	0	0	0	0	0
ASV1474	Bacteria	Proteobacteria	Alphaproteobacteria	Rhizobiales	Stappiaceae	Stappia	29	0	0	0	0	0	0	0	0	0	0	0	0	0	0	0	0	0	0	0	0	0	0	12	0	0	0	0	0	0	0	0	0	0
ASV1475	Bacteria	NA	NA	NA	NA	NA	0	41	0	0	0	0	0	0	0	0	0	0	0	0	0	0	0	0	0	0	0	0	0	0	0	0	0	0	0	0	0	0	0	0
ASV1476	Bacteria	Proteobacteria	Gammaproteobacteria	Pseudomonadales	Halieaceae	NA	0	22	0	0	0	19	0	0	0	0	0	0	0	0	0	0	0	0	0	0	0	0	0	0	0	0	0	0	0	0	0	0	0	0
ASV1477	Bacteria	NA	NA	NA	NA	NA	0	0	7	0	0	0	0	0	3	0	0	0	5	4	0	0	6	0	0	0	0	0	0	0	0	0	3	5	0	0	8	0	0	0
ASV1479	Bacteria	Proteobacteria	Alphaproteobacteria	Micavibrionales	NA	NA	0	0	0	0	41	0	0	0	0	0	0	0	0	0	0	0	0	0	0	0	0	0	0	0	0	0	0	0	0	0	0	0	0	0
ASV1480	Bacteria	NA	NA	NA	NA	NA	0	0	0	0	8	0	0	18	0	0	0	0	0	2	7	0	0	0	0	0	0	0	0	0	0	0	0	4	0	0	0	0	0	2
ASV1481	Bacteria	Bacteroidota	Bacteroidia	Bacteroidales	Marinilabiliaceae	Saccharicrinis	0	0	0	0	0	41	0	0	0	0	0	0	0	0	0	0	0	0	0	0	0	0	0	0	0	0	0	0	0	0	0	0	0	0
ASV1482	Bacteria	Proteobacteria	Alphaproteobacteria	Caulobacterales	Hyphomonadaceae	Algimonas	0	0	0	0	0	22	0	0	0	0	0	0	0	0	0	0	19	0	0	0	0	0	0	0	0	0	0	0	0	0	0	0	0	0
ASV1483	Bacteria	Proteobacteria	Gammaproteobacteria	NA	NA	NA	0	0	0	0	0	17	0	0	0	0	0	0	0	0	12	7	5	0	0	0	0	0	0	0	0	0	0	0	0	0	0	0	0	0
ASV1484	Bacteria	NA	NA	NA	NA	NA	0	0	0	0	0	0	16	0	5	0	2	0	3	0	0	0	0	0	0	0	6	0	0	0	0	0	0	4	0	0	3	0	2	0
ASV1486	Bacteria	Actinobacteriota	Actinobacteria	Bifidobacteriales	Bifidobacteriaceae	Bifidobacterium	0	0	0	0	0	0	0	0	0	0	0	41	0	0	0	0	0	0	0	0	0	0	0	0	0	0	0	0	0	0	0	0	0	0
ASV1487	Bacteria	NA	NA	NA	NA	NA	0	0	0	0	0	0	0	0	0	0	0	0	0	0	12	0	0	0	0	0	0	26	0	0	0	0	3	0	0	0	0	0	0	0
ASV1488	Bacteria	NA	NA	NA	NA	NA	0	0	0	0	0	0	0	0	0	0	0	0	0	0	0	41	0	0	0	0	0	0	0	0	0	0	0	0	0	0	0	0	0	0
ASV1489	Bacteria	Proteobacteria	Gammaproteobacteria	Pseudomonadales	Halieaceae	Halioglobus	0	0	0	0	0	0	0	0	0	0	0	0	0	0	0	32	9	0	0	0	0	0	0	0	0	0	0	0	0	0	0	0	0	0
ASV1490	Bacteria	Verrucomicrobiota	Verrucomicrobiae	Verrucomicrobiales	DEV007	NA	0	0	0	0	0	0	0	0	0	0	0	0	0	0	0	27	5	0	0	0	0	0	0	0	0	0	4	0	0	0	0	0	5	0
ASV1491	Bacteria	Actinobacteriota	Actinobacteria	Actinomycetales	Actinomycetaceae	Varibaculum	0	0	0	0	0	0	0	0	0	0	0	0	0	0	0	0	0	0	41	0	0	0	0	0	0	0	0	0	0	0	0	0	0	0
ASV1492	Bacteria	Proteobacteria	Alphaproteobacteria	Rhodobacterales	Rhodobacteraceae	Aliiroseovarius	0	0	0	0	0	0	0	0	0	0	0	0	0	0	0	0	0	0	41	0	0	0	0	0	0	0	0	0	0	0	0	0	0	0
ASV1493	Bacteria	Proteobacteria	Gammaproteobacteria	Pseudomonadales	Halieaceae	Parahaliea	0	0	0	0	0	0	0	0	0	0	0	0	0	0	0	0	0	0	0	0	0	0	0	0	20	21	0	0	0	0	0	0	0	0
ASV1494	Bacteria	Proteobacteria	Alphaproteobacteria	Rhizobiales	Pleomorphomonadaceae	Pleomorphomonas	0	0	0	0	0	0	0	0	0	0	0	0	0	0	0	0	0	0	0	0	0	0	0	0	0	0	0	0	0	0	0	0	0	41
ASV1495	Bacteria	Proteobacteria	Alphaproteobacteria	Rickettsiales	AB1	NA	40	0	0	0	0	0	0	0	0	0	0	0	0	0	0	0	0	0	0	0	0	0	0	0	0	0	0	0	0	0	0	0	0	0
ASV1496	Bacteria	Proteobacteria	Alphaproteobacteria	Sphingomonadales	Sphingomonadaceae	Altererythrobacter	40	0	0	0	0	0	0	0	0	0	0	0	0	0	0	0	0	0	0	0	0	0	0	0	0	0	0	0	0	0	0	0	0	0
ASV1497	Bacteria	Calditrichota	Calditrichia	Calditrichales	Calditrichaceae	Calorithrix	16	0	0	0	0	24	0	0	0	0	0	0	0	0	0	0	0	0	0	0	0	0	0	0	0	0	0	0	0	0	0	0	0	0
ASV1498	Bacteria	Verrucomicrobiota	Chlamydiae	Chlamydiales	Simkaniaceae	Candidatus Fritschea	10	22	0	0	0	8	0	0	0	0	0	0	0	0	0	0	0	0	0	0	0	0	0	0	0	0	0	0	0	0	0	0	0	0
ASV1499	Bacteria	Proteobacteria	Gammaproteobacteria	Enterobacterales	Pseudoalteromonadaceae	Pseudoalteromonas	0	27	0	0	0	0	0	0	0	0	0	13	0	0	0	0	0	0	0	0	0	0	0	0	0	0	0	0	0	0	0	0	0	0
ASV1500	Bacteria	NA	NA	NA	NA	NA	0	0	7	0	0	0	0	0	0	0	0	0	0	0	25	0	0	0	0	0	0	0	0	0	0	0	0	8	0	0	0	0	0	0
ASV1501	Bacteria	NA	NA	NA	NA	NA	0	0	0	23	17	0	0	0	0	0	0	0	0	0	0	0	0	0	0	0	0	0	0	0	0	0	0	0	0	0	0	0	0	0
ASV1502	Bacteria	Proteobacteria	Gammaproteobacteria	Enterobacterales	Alteromonadaceae	Aestuariibacter	0	0	0	0	40	0	0	0	0	0	0	0	0	0	0	0	0	0	0	0	0	0	0	0	0	0	0	0	0	0	0	0	0	0
ASV1503	Bacteria	Proteobacteria	NA	NA	NA	NA	0	0	0	0	6	0	0	0	0	0	0	0	0	0	0	15	9	0	0	0	2	0	0	0	0	0	0	0	0	5	0	0	0	3
ASV1504	Bacteria	Desulfobacterota	Desulfobulbia	Desulfobulbales	Desulfocapsaceae	NA	0	0	0	0	0	40	0	0	0	0	0	0	0	0	0	0	0	0	0	0	0	0	0	0	0	0	0	0	0	0	0	0	0	0
ASV1505	Bacteria	NA	NA	NA	NA	NA	0	0	0	0	0	0	40	0	0	0	0	0	0	0	0	0	0	0	0	0	0	0	0	0	0	0	0	0	0	0	0	0	0	0
ASV1506	Bacteria	NA	NA	NA	NA	NA	0	0	0	0	0	0	21	0	14	0	0	0	5	0	0	0	0	0	0	0	0	0	0	0	0	0	0	0	0	0	0	0	0	0
ASV1507	Bacteria	Firmicutes	Clostridia	Clostridiales	Caloramatoraceae	Caloramator	0	0	0	0	0	0	0	0	0	0	0	40	0	0	0	0	0	0	0	0	0	0	0	0	0	0	0	0	0	0	0	0	0	0
ASV1508	Bacteria	Proteobacteria	Gammaproteobacteria	Pseudomonadales	Pseudomonadaceae	Pseudomonas	0	0	0	0	0	0	0	0	0	0	0	40	0	0	0	0	0	0	0	0	0	0	0	0	0	0	0	0	0	0	0	0	0	0
ASV1509	Bacteria	Proteobacteria	Alphaproteobacteria	Rhodobacterales	Rhodobacteraceae	Donghicola	0	0	0	0	0	0	0	0	0	0	0	40	0	0	0	0	0	0	0	0	0	0	0	0	0	0	0	0	0	0	0	0	0	0
ASV1510	Bacteria	Proteobacteria	Gammaproteobacteria	Enterobacterales	Morganellaceae	Providencia	0	0	0	0	0	0	0	0	0	0	0	0	13	0	0	0	0	0	0	0	0	0	0	0	0	0	0	0	0	0	0	27	0	0
ASV1511	Bacteria	NA	NA	NA	NA	NA	0	0	0	0	0	0	0	0	0	0	0	0	0	0	0	18	0	0	0	0	0	0	0	0	0	0	0	3	0	0	0	0	0	19
ASV1512	Bacteria	Bacteroidota	Bacteroidia	Flavobacteriales	Flavobacteriaceae	Tenacibaculum	0	0	0	0	0	0	0	0	0	0	0	0	0	0	0	0	14	0	0	0	0	0	0	0	0	0	0	11	12	0	0	0	0	3
ASV1513	Bacteria	Proteobacteria	Gammaproteobacteria	NA	NA	NA	0	0	0	0	0	0	0	0	0	0	0	0	0	0	0	0	0	0	40	0	0	0	0	0	0	0	0	0	0	0	0	0	0	0
ASV1514	Bacteria	Proteobacteria	Alphaproteobacteria	Rhodobacterales	Rhodobacteraceae	NA	0	0	0	0	0	0	0	0	0	0	0	0	0	0	0	0	0	0	40	0	0	0	0	0	0	0	0	0	0	0	0	0	0	0
ASV1516	Bacteria	Proteobacteria	Alphaproteobacteria	Rhizobiales	Beijerinckiaceae	Methylobacterium-Methylorubrum	0	0	0	0	0	0	0	0	0	0	0	0	0	0	0	0	0	0	0	0	40	0	0	0	0	0	0	0	0	0	0	0	0	0
ASV1519	Bacteria	NA	NA	NA	NA	NA	0	0	0	0	0	0	0	0	0	0	0	0	0	0	0	0	0	0	0	0	0	0	0	0	0	0	0	0	0	0	0	0	0	40
ASV1520	Bacteria	Desulfobacterota	Desulfovibrionia	Desulfovibrionales	Desulfovibrionaceae	Halodesulfovibrio	39	0	0	0	0	0	0	0	0	0	0	0	0	0	0	0	0	0	0	0	0	0	0	0	0	0	0	0	0	0	0	0	0	0
ASV1521	Bacteria	Bacteroidota	Bacteroidia	Flavobacteriales	Flavobacteriaceae	Aurantivirga	25	7	0	0	2	5	0	0	0	0	0	0	0	0	0	0	0	0	0	0	0	0	0	0	0	0	0	0	0	0	0	0	0	0
ASV1522	Bacteria	Proteobacteria	Alphaproteobacteria	Rhodobacterales	Rhodobacteraceae	NA	19	0	0	0	0	0	0	0	0	0	0	0	0	0	0	6	0	14	0	0	0	0	0	0	0	0	0	0	0	0	0	0	0	0
ASV1523	Bacteria	Bacteroidota	Bacteroidia	Flavobacteriales	Flavobacteriaceae	NA	6	1	0	0	0	9	0	0	0	0	0	0	0	0	0	14	0	0	0	0	0	0	0	0	0	0	9	0	0	0	0	0	0	0
ASV1524	Bacteria	Patescibacteria	Gracilibacteria	JGI 0000069-P22	NA	NA	0	37	0	0	0	0	0	0	0	0	0	0	0	2	0	0	0	0	0	0	0	0	0	0	0	0	0	0	0	0	0	0	0	0
ASV1525	Bacteria	Proteobacteria	Gammaproteobacteria	Pseudomonadales	Moraxellaceae	Perlucidibaca	0	0	18	16	0	0	0	0	0	0	0	0	0	0	0	0	0	0	0	0	0	0	0	0	0	0	0	0	0	0	0	0	0	5
ASV1526	Bacteria	Proteobacteria	Gammaproteobacteria	Pseudomonadales	Marinobacteraceae	Marinobacter	0	0	0	34	0	5	0	0	0	0	0	0	0	0	0	0	0	0	0	0	0	0	0	0	0	0	0	0	0	0	0	0	0	0
ASV1528	Bacteria	Myxococcota	Polyangia	Polyangiales	Sandaracinaceae	NA	0	0	0	0	0	39	0	0	0	0	0	0	0	0	0	0	0	0	0	0	0	0	0	0	0	0	0	0	0	0	0	0	0	0
ASV1530	Bacteria	NA	NA	NA	NA	NA	0	0	0	0	0	0	0	0	0	14	11	0	0	0	8	3	0	0	0	0	0	3	0	0	0	0	0	0	0	0	0	0	0	0
ASV1531	Bacteria	Proteobacteria	Alphaproteobacteria	Rhodobacterales	Rhodobacteraceae	NA	0	0	0	0	0	0	0	0	0	0	0	39	0	0	0	0	0	0	0	0	0	0	0	0	0	0	0	0	0	0	0	0	0	0
ASV1533	Bacteria	Bdellovibrionota	Bdellovibrionia	Bacteriovoracales	Bacteriovoracaceae	Peredibacter	0	0	0	0	0	0	0	0	0	0	0	0	0	0	0	39	0	0	0	0	0	0	0	0	0	0	0	0	0	0	0	0	0	0
ASV1534	Bacteria	Patescibacteria	Parcubacteria	Candidatus Nomurabacteria	NA	NA	0	0	0	0	0	0	0	0	0	0	0	0	0	0	0	30	0	0	0	0	0	0	0	0	0	0	9	0	0	0	0	0	0	0
ASV1535	Bacteria	Proteobacteria	Gammaproteobacteria	Enterobacterales	Colwelliaceae	Thalassotalea	0	0	0	0	0	0	0	0	0	0	0	0	0	0	0	26	0	0	0	0	0	0	0	0	0	0	6	7	0	0	0	0	0	0
ASV1536	Bacteria	Bacteroidota	Bacteroidia	Flavobacteriales	Flavobacteriaceae	Muricauda	0	0	0	0	0	0	0	0	0	0	0	0	0	0	0	20	0	12	0	0	0	0	0	0	0	0	3	0	0	4	0	0	0	0
ASV1537	Bacteria	Proteobacteria	Gammaproteobacteria	Granulosicoccales	Granulosicoccaceae	Granulosicoccus	0	0	0	0	0	0	0	0	0	0	0	0	0	0	0	19	0	20	0	0	0	0	0	0	0	0	0	0	0	0	0	0	0	0
ASV1538	Bacteria	Proteobacteria	Alphaproteobacteria	Rhizobiales	Hyphomicrobiaceae	Filomicrobium	0	0	0	0	0	0	0	0	0	0	0	0	0	0	0	16	0	0	0	0	0	0	0	0	0	0	10	8	5	0	0	0	0	0
ASV1539	Bacteria	Bdellovibrionota	Bdellovibrionia	Bacteriovoracales	Bacteriovoracaceae	Peredibacter	0	0	0	0	0	0	0	0	0	0	0	0	0	0	0	13	14	0	0	0	0	0	0	0	0	0	0	0	12	0	0	0	0	0
ASV1540	Bacteria	NA	NA	NA	NA	NA	0	0	0	0	0	0	0	0	0	0	0	0	0	0	0	0	0	0	39	0	0	0	0	0	0	0	0	0	0	0	0	0	0	0
ASV1541	Bacteria	Bacteroidota	Bacteroidia	Flavobacteriales	Flavobacteriaceae	NA	0	0	0	0	0	0	0	0	0	0	0	0	0	0	0	0	0	0	39	0	0	0	0	0	0	0	0	0	0	0	0	0	0	0
ASV1542	Bacteria	Myxococcota	Polyangia	Nannocystales	Nannocystaceae	NA	0	0	0	0	0	0	0	0	0	0	0	0	0	0	0	0	0	0	39	0	0	0	0	0	0	0	0	0	0	0	0	0	0	0
ASV1543	Bacteria	Proteobacteria	Gammaproteobacteria	Pseudomonadales	Halieaceae	Marimicrobium	0	0	0	0	0	0	0	0	0	0	0	0	0	0	0	0	0	0	39	0	0	0	0	0	0	0	0	0	0	0	0	0	0	0
ASV1544	Bacteria	Proteobacteria	Gammaproteobacteria	NA	NA	NA	0	0	0	0	0	0	0	0	0	0	0	0	0	0	0	0	0	0	39	0	0	0	0	0	0	0	0	0	0	0	0	0	0	0
ASV1545	Bacteria	Bacteroidota	Bacteroidia	Flavobacteriales	Flavobacteriaceae	Olleya	0	0	0	0	0	0	0	0	0	0	0	0	0	0	0	0	0	0	39	0	0	0	0	0	0	0	0	0	0	0	0	0	0	0
ASV1546	Bacteria	NA	NA	NA	NA	NA	0	0	0	0	0	0	0	0	0	0	0	0	0	0	0	0	0	0	0	0	39	0	0	0	0	0	0	0	0	0	0	0	0	0
ASV1547	Bacteria	Bdellovibrionota	Bdellovibrionia	Bacteriovoracales	Bacteriovoracaceae	NA	0	0	0	0	0	0	0	0	0	0	0	0	0	0	0	0	0	0	0	0	0	0	0	0	0	0	15	24	0	0	0	0	0	0
ASV1548	Bacteria	Bdellovibrionota	Bdellovibrionia	Bacteriovoracales	Bacteriovoracaceae	Peredibacter	0	0	0	0	0	0	0	0	0	0	0	0	0	0	0	0	0	0	0	0	0	0	0	0	0	0	0	0	15	0	0	4	0	20
ASV1549	Bacteria	Proteobacteria	Gammaproteobacteria	Enterobacterales	Colwelliaceae	Colwellia	38	0	0	0	0	0	0	0	0	0	0	0	0	0	0	0	0	0	0	0	0	0	0	0	0	0	0	0	0	0	0	0	0	0
ASV1550	Bacteria	Actinobacteriota	Acidimicrobiia	Microtrichales	Microtrichaceae	Sva0996 marine group	21	0	0	0	0	17	0	0	0	0	0	0	0	0	0	0	0	0	0	0	0	0	0	0	0	0	0	0	0	0	0	0	0	0
ASV1552	Bacteria	Proteobacteria	Alphaproteobacteria	Rhizobiales	Beijerinckiaceae	Methylobacterium-Methylorubrum	0	0	0	8	0	0	8	0	0	0	0	22	0	0	0	0	0	0	0	0	0	0	0	0	0	0	0	0	0	0	0	0	0	0
ASV1554	Bacteria	Firmicutes	Clostridia	NA	NA	NA	0	0	0	0	0	38	0	0	0	0	0	0	0	0	0	0	0	0	0	0	0	0	0	0	0	0	0	0	0	0	0	0	0	0
ASV1557	Bacteria	Desulfobacterota	Desulfuromonadia	Bradymonadales	NA	NA	0	0	0	0	0	0	0	0	0	16	0	0	0	22	0	0	0	0	0	0	0	0	0	0	0	0	0	0	0	0	0	0	0	0
ASV1558	Bacteria	NA	NA	NA	NA	NA	0	0	0	0	0	0	0	0	0	7	0	0	0	0	0	0	24	0	0	0	0	0	0	0	0	0	0	0	0	0	0	0	7	0
ASV1559	Bacteria	Firmicutes	Clostridia	Peptostreptococcales-Tissierellales	Peptostreptococcaceae	Peptostreptococcus	0	0	0	0	0	0	0	0	0	0	0	38	0	0	0	0	0	0	0	0	0	0	0	0	0	0	0	0	0	0	0	0	0	0
ASV1560	Bacteria	Firmicutes	Clostridia	Clostridiales	Clostridiaceae	Clostridium sensu stricto 1	0	0	0	0	0	0	0	0	0	0	0	38	0	0	0	0	0	0	0	0	0	0	0	0	0	0	0	0	0	0	0	0	0	0
ASV1561	Bacteria	Proteobacteria	Gammaproteobacteria	Pseudomonadales	Pseudomonadaceae	Pseudomonas	0	0	0	0	0	0	0	0	0	0	0	38	0	0	0	0	0	0	0	0	0	0	0	0	0	0	0	0	0	0	0	0	0	0
ASV1562	Bacteria	Proteobacteria	Alphaproteobacteria	Rhodobacterales	Rhodobacteraceae	Roseobacter	0	0	0	0	0	0	0	0	0	0	0	0	0	38	0	0	0	0	0	0	0	0	0	0	0	0	0	0	0	0	0	0	0	0
ASV1563	Bacteria	Proteobacteria	Alphaproteobacteria	Rhizobiales	Rhizobiaceae	Pseudahrensia	0	0	0	0	0	0	0	0	0	0	0	0	0	0	0	38	0	0	0	0	0	0	0	0	0	0	0	0	0	0	0	0	0	0
ASV1564	Bacteria	Proteobacteria	Alphaproteobacteria	NA	NA	NA	0	0	0	0	0	0	0	0	0	0	0	0	0	0	0	0	0	23	0	0	0	0	0	0	0	0	0	0	0	4	0	0	0	11
ASV1565	Bacteria	Proteobacteria	Gammaproteobacteria	Enterobacterales	Vibrionaceae	Aliivibrio	0	0	0	0	0	0	0	0	0	0	0	0	0	0	0	0	0	0	38	0	0	0	0	0	0	0	0	0	0	0	0	0	0	0
ASV1566	Bacteria	Fusobacteriota	Fusobacteriia	Fusobacteriales	Fusobacteriaceae	Propionigenium	0	0	0	0	0	0	0	0	0	0	0	0	0	0	0	0	0	0	38	0	0	0	0	0	0	0	0	0	0	0	0	0	0	0
ASV1567	Bacteria	NA	NA	NA	NA	NA	0	0	0	0	0	0	0	0	0	0	0	0	0	0	0	0	0	0	38	0	0	0	0	0	0	0	0	0	0	0	0	0	0	0
ASV1568	Bacteria	Desulfobacterota	Desulfuromonadia	PB19	NA	NA	0	0	0	0	0	0	0	0	0	0	0	0	0	0	0	0	0	0	38	0	0	0	0	0	0	0	0	0	0	0	0	0	0	0
ASV1569	Bacteria	Bacteroidota	Bacteroidia	Flavobacteriales	Flavobacteriaceae	NA	0	0	0	0	0	0	0	0	0	0	0	0	0	0	0	0	0	0	0	0	0	0	0	0	0	0	0	25	0	13	0	0	0	0
ASV1570	Bacteria	Proteobacteria	Gammaproteobacteria	Enterobacterales	Moritellaceae	Moritella	0	26	0	0	0	11	0	0	0	0	0	0	0	0	0	0	0	0	0	0	0	0	0	0	0	0	0	0	0	0	0	0	0	0
ASV1571	Bacteria	NA	NA	NA	NA	NA	0	26	0	0	0	11	0	0	0	0	0	0	0	0	0	0	0	0	0	0	0	0	0	0	0	0	0	0	0	0	0	0	0	0
ASV1572	Bacteria	NA	NA	NA	NA	NA	0	0	6	0	0	0	0	0	0	8	7	0	0	0	4	0	0	0	0	0	0	0	0	0	0	0	0	3	0	0	0	0	0	9
ASV1573	Bacteria	Proteobacteria	Gammaproteobacteria	Pseudomonadales	Cellvibrionaceae	Aestuariicella	0	0	0	20	6	0	0	0	0	0	0	0	0	0	0	0	0	0	0	0	0	0	0	0	8	3	0	0	0	0	0	0	0	0
ASV1575	Bacteria	Proteobacteria	Gammaproteobacteria	NA	NA	NA	0	0	0	0	22	0	0	0	0	0	0	0	0	0	0	0	0	0	0	0	0	0	0	0	9	6	0	0	0	0	0	0	0	0
ASV1577	Bacteria	Firmicutes	Clostridia	Peptostreptococcales-Tissierellales	NA	NA	0	0	0	0	0	29	0	0	0	0	0	0	0	0	0	0	0	0	0	0	0	0	0	8	0	0	0	0	0	0	0	0	0	0
ASV1579	Bacteria	NA	NA	NA	NA	NA	0	0	0	0	0	0	3	31	0	0	0	0	0	0	3	0	0	0	0	0	0	0	0	0	0	0	0	0	0	0	0	0	0	0
ASV1580	Bacteria	NA	NA	NA	NA	NA	0	0	0	0	0	0	0	0	0	9	0	0	0	16	0	0	0	0	0	0	0	0	0	0	0	0	0	12	0	0	0	0	0	0
ASV1581	Bacteria	Bacteroidota	Bacteroidia	Bacteroidales	Bacteroidaceae	Bacteroides	0	0	0	0	0	0	0	0	0	0	37	0	0	0	0	0	0	0	0	0	0	0	0	0	0	0	0	0	0	0	0	0	0	0
ASV1582	Bacteria	Proteobacteria	NA	NA	NA	NA	0	0	0	0	0	0	0	0	0	0	0	0	37	0	0	0	0	0	0	0	0	0	0	0	0	0	0	0	0	0	0	0	0	0
ASV1583	Bacteria	Desulfobacterota	Desulfuromonadia	Bradymonadales	NA	NA	0	0	0	0	0	0	0	0	0	0	0	0	0	0	0	37	0	0	0	0	0	0	0	0	0	0	0	0	0	0	0	0	0	0
ASV1584	Bacteria	Patescibacteria	Saccharimonadia	Saccharimonadales	NA	NA	0	0	0	0	0	0	0	0	0	0	0	0	0	0	0	15	0	7	0	0	0	0	0	0	0	0	6	0	0	0	0	0	0	9
ASV1585	Bacteria	Proteobacteria	Alphaproteobacteria	Rhodobacterales	Rhodobacteraceae	Aestuariihabitans	0	0	0	0	0	0	0	0	0	0	0	0	0	0	0	14	0	0	0	0	0	0	0	0	0	0	12	0	0	0	0	0	0	11
ASV1586	Bacteria	Bacteroidota	Bacteroidia	Flavobacteriales	Crocinitomicaceae	Crocinitomix	0	0	0	0	0	0	0	0	0	0	0	0	0	0	0	3	2	0	0	0	0	0	0	0	0	0	0	6	5	0	0	0	4	17
ASV1587	Bacteria	Proteobacteria	Alphaproteobacteria	Rhodobacterales	Rhodobacteraceae	Litoreibacter	0	0	0	0	0	0	0	0	0	0	0	0	0	0	0	0	37	0	0	0	0	0	0	0	0	0	0	0	0	0	0	0	0	0
ASV1588	Bacteria	Bacteroidota	Bacteroidia	Flavobacteriales	Flavobacteriaceae	NA	0	0	0	0	0	0	0	0	0	0	0	0	0	0	0	0	33	0	0	0	0	0	0	0	0	0	0	0	4	0	0	0	0	0
ASV1589	Bacteria	Bacteroidota	Bacteroidia	Flavobacteriales	Flavobacteriaceae	Polaribacter	0	0	0	0	0	0	0	0	0	0	0	0	0	0	0	0	0	0	37	0	0	0	0	0	0	0	0	0	0	0	0	0	0	0
ASV1590	Bacteria	Bacteroidota	Bacteroidia	Flavobacteriales	Flavobacteriaceae	Polaribacter	0	0	0	0	0	0	0	0	0	0	0	0	0	0	0	0	0	0	37	0	0	0	0	0	0	0	0	0	0	0	0	0	0	0
ASV1591	Bacteria	Proteobacteria	Alphaproteobacteria	Sphingomonadales	Sphingomonadaceae	Sphingomonas	0	0	0	0	0	0	0	0	0	0	0	0	0	0	0	0	0	0	37	0	0	0	0	0	0	0	0	0	0	0	0	0	0	0
ASV1592	Bacteria	Proteobacteria	Alphaproteobacteria	Rhodobacterales	Rhodobacteraceae	Lentibacter	0	0	0	0	0	0	0	0	0	0	0	0	0	0	0	0	0	0	37	0	0	0	0	0	0	0	0	0	0	0	0	0	0	0
ASV1593	Bacteria	Campylobacterota	Campylobacteria	Campylobacterales	Sulfurimonadaceae	Sulfurimonas	0	0	0	0	0	0	0	0	0	0	0	0	0	0	0	0	0	0	0	0	0	0	0	0	0	0	0	37	0	0	0	0	0	0
ASV1594	Bacteria	Bacteroidota	Bacteroidia	Cytophagales	Microscillaceae	Microscilla	0	36	0	0	0	0	0	0	0	0	0	0	0	0	0	0	0	0	0	0	0	0	0	0	0	0	0	0	0	0	0	0	0	0
ASV1598	Bacteria	NA	NA	NA	NA	NA	0	0	0	8	4	0	7	6	0	0	0	0	0	4	0	0	0	0	0	0	7	0	0	0	0	0	0	0	0	0	0	0	0	0
ASV1599	Bacteria	Proteobacteria	Alphaproteobacteria	Rickettsiales	NA	NA	0	0	0	6	4	0	5	0	4	0	0	0	6	0	2	0	0	0	0	0	5	0	0	0	0	0	0	0	4	0	0	0	0	0
ASV1600	Bacteria	Proteobacteria	Alphaproteobacteria	NA	NA	NA	0	0	0	0	36	0	0	0	0	0	0	0	0	0	0	0	0	0	0	0	0	0	0	0	0	0	0	0	0	0	0	0	0	0
ASV1603	Bacteria	NA	NA	NA	NA	NA	0	0	0	0	12	0	0	0	0	0	0	0	0	0	0	0	0	0	0	0	24	0	0	0	0	0	0	0	0	0	0	0	0	0
ASV1604	Bacteria	NA	NA	NA	NA	NA	0	0	0	0	8	0	3	3	4	0	0	0	2	0	0	5	0	0	0	0	5	0	0	0	0	0	0	0	0	0	0	0	0	6
ASV1606	Bacteria	Actinobacteriota	Actinobacteria	Kineosporiales	Kineosporiaceae	Quadrisphaera	0	0	0	0	0	0	36	0	0	0	0	0	0	0	0	0	0	0	0	0	0	0	0	0	0	0	0	0	0	0	0	0	0	0
ASV1607	Bacteria	Proteobacteria	NA	NA	NA	NA	0	0	0	0	0	0	27	0	0	0	0	0	9	0	0	0	0	0	0	0	0	0	0	0	0	0	0	0	0	0	0	0	0	0
ASV1608	Bacteria	Proteobacteria	Alphaproteobacteria	NA	NA	NA	0	0	0	0	0	0	20	0	6	0	0	0	0	3	7	0	0	0	0	0	0	0	0	0	0	0	0	0	0	0	0	0	0	0
ASV1609	Bacteria	Proteobacteria	Alphaproteobacteria	Rhizobiales	Rhizobiaceae	Ahrensia	0	0	0	0	0	0	12	0	0	0	0	0	0	0	0	0	0	0	0	0	0	0	0	10	0	0	0	0	5	0	0	0	0	9
ASV1610	Bacteria	Cyanobacteria	Sericytochromatia	NA	NA	NA	0	0	0	0	0	0	0	0	15	0	21	0	0	0	0	0	0	0	0	0	0	0	0	0	0	0	0	0	0	0	0	0	0	0
ASV1612	Bacteria	Bdellovibrionota	Bdellovibrionia	Bdellovibrionales	Bdellovibrionaceae	OM27 clade	0	0	0	0	0	0	0	0	0	0	0	0	0	0	0	16	0	0	0	0	0	0	0	0	0	0	0	8	5	3	0	0	0	4
ASV1613	Bacteria	Bacteroidota	Bacteroidia	Chitinophagales	Saprospiraceae	NA	0	0	0	0	0	0	0	0	0	0	0	0	0	0	0	14	0	0	0	0	0	0	0	0	0	0	6	0	0	0	0	0	8	8
ASV1614	NA	NA	NA	NA	NA	NA	0	0	0	0	0	0	0	0	0	0	0	0	0	0	0	4	2	0	0	0	25	0	0	0	0	0	0	5	0	0	0	0	0	0
ASV1615	Bacteria	Nitrospirota	Nitrospiria	Nitrospirales	Nitrospiraceae	Nitrospira	0	0	0	0	0	0	0	0	0	0	0	0	0	0	0	0	0	0	34	0	0	2	0	0	0	0	0	0	0	0	0	0	0	0
ASV1616	Bacteria	NA	NA	NA	NA	NA	0	0	0	0	0	0	0	0	0	0	0	0	0	0	0	0	0	0	0	0	36	0	0	0	0	0	0	0	0	0	0	0	0	0
ASV1617	Bacteria	Proteobacteria	Gammaproteobacteria	Granulosicoccales	Granulosicoccaceae	Granulosicoccus	0	0	0	0	0	0	0	0	0	0	0	0	0	0	0	0	0	0	0	0	0	0	0	0	0	0	0	12	10	0	0	0	0	14
ASV1618	Bacteria	Proteobacteria	Gammaproteobacteria	Pseudomonadales	Saccharospirillaceae	Oceaniserpentilla	0	35	0	0	0	0	0	0	0	0	0	0	0	0	0	0	0	0	0	0	0	0	0	0	0	0	0	0	0	0	0	0	0	0
ASV1619	Bacteria	Actinobacteriota	Actinobacteria	Micrococcales	Dermabacteraceae	Brachybacterium	0	0	35	0	0	0	0	0	0	0	0	0	0	0	0	0	0	0	0	0	0	0	0	0	0	0	0	0	0	0	0	0	0	0
ASV1620	Bacteria	NA	NA	NA	NA	NA	0	0	3	0	7	0	0	0	0	7	0	0	6	7	0	0	0	0	0	0	0	0	0	0	0	0	0	0	0	0	0	0	2	3
ASV1621	Bacteria	Proteobacteria	Gammaproteobacteria	Burkholderiales	Alcaligenaceae	Achromobacter	0	0	0	20	0	0	0	0	0	0	15	0	0	0	0	0	0	0	0	0	0	0	0	0	0	0	0	0	0	0	0	0	0	0
ASV1622	Bacteria	Proteobacteria	Gammaproteobacteria	Enterobacterales	Pseudoalteromonadaceae	Pseudoalteromonas	0	0	0	0	35	0	0	0	0	0	0	0	0	0	0	0	0	0	0	0	0	0	0	0	0	0	0	0	0	0	0	0	0	0
ASV1623	Bacteria	Proteobacteria	Alphaproteobacteria	Rhodobacterales	Rhodobacteraceae	Litoreibacter	0	0	0	0	0	35	0	0	0	0	0	0	0	0	0	0	0	0	0	0	0	0	0	0	0	0	0	0	0	0	0	0	0	0
ASV1624	Bacteria	Proteobacteria	NA	NA	NA	NA	0	0	0	0	0	0	15	0	20	0	0	0	0	0	0	0	0	0	0	0	0	0	0	0	0	0	0	0	0	0	0	0	0	0
ASV1625	Bacteria	NA	NA	NA	NA	NA	0	0	0	0	0	0	12	0	20	0	0	0	0	0	0	0	0	0	0	0	0	3	0	0	0	0	0	0	0	0	0	0	0	0
ASV1628	Bacteria	Proteobacteria	NA	NA	NA	NA	0	0	0	0	0	0	0	0	3	0	3	0	0	24	0	0	5	0	0	0	0	0	0	0	0	0	0	0	0	0	0	0	0	0
ASV1629	Bacteria	Proteobacteria	Alphaproteobacteria	Alphaproteobacteria Incertae Sedis	Unknown Family	Acuticoccus	0	0	0	0	0	0	0	0	0	0	0	0	0	0	0	35	0	0	0	0	0	0	0	0	0	0	0	0	0	0	0	0	0	0
ASV1630	Bacteria	Verrucomicrobiota	Verrucomicrobiae	Verrucomicrobiales	DEV007	NA	0	0	0	0	0	0	0	0	0	0	0	0	0	0	0	25	0	0	0	0	0	0	0	0	0	0	3	0	0	7	0	0	0	0
ASV1633	Bacteria	Chloroflexi	Anaerolineae	Ardenticatenales	NA	NA	0	0	0	0	0	0	0	0	0	0	0	0	0	0	0	0	0	0	35	0	0	0	0	0	0	0	0	0	0	0	0	0	0	0
ASV1634	Bacteria	Proteobacteria	Alphaproteobacteria	Sphingomonadales	Sphingomonadaceae	Sphingorhabdus	0	0	0	0	0	0	0	0	0	0	0	0	0	0	0	0	0	0	35	0	0	0	0	0	0	0	0	0	0	0	0	0	0	0
ASV1635	Bacteria	Desulfobacterota	Desulfuromonadia	Bradymonadales	NA	NA	0	0	0	0	0	0	0	0	0	0	0	0	0	0	0	0	0	0	0	0	0	0	0	0	0	0	14	0	0	5	0	0	0	16
ASV1636	Bacteria	NA	NA	NA	NA	NA	0	0	0	0	0	0	0	0	0	0	0	0	0	0	0	0	0	0	0	0	0	0	0	0	0	0	0	0	0	0	0	0	0	35
ASV1637	Bacteria	Proteobacteria	Gammaproteobacteria	Enterobacterales	Vibrionaceae	Vibrio	34	0	0	0	0	0	0	0	0	0	0	0	0	0	0	0	0	0	0	0	0	0	0	0	0	0	0	0	0	0	0	0	0	0
ASV1638	Bacteria	Bacteroidota	Bacteroidia	Bacteroidales	Marinifilaceae	Marinifilum	23	0	11	0	0	0	0	0	0	0	0	0	0	0	0	0	0	0	0	0	0	0	0	0	0	0	0	0	0	0	0	0	0	0
ASV1639	Bacteria	Desulfobacterota	Desulfuromonadia	PB19	NA	NA	11	0	0	0	23	0	0	0	0	0	0	0	0	0	0	0	0	0	0	0	0	0	0	0	0	0	0	0	0	0	0	0	0	0
ASV1640	Bacteria	Campylobacterota	Campylobacteria	Campylobacterales	Arcobacteraceae	Poseidonibacter	0	24	0	0	0	10	0	0	0	0	0	0	0	0	0	0	0	0	0	0	0	0	0	0	0	0	0	0	0	0	0	0	0	0
ASV1641	Bacteria	Proteobacteria	Gammaproteobacteria	Pseudomonadales	Moraxellaceae	Psychrobacter	0	0	12	16	0	0	6	0	0	0	0	0	0	0	0	0	0	0	0	0	0	0	0	0	0	0	0	0	0	0	0	0	0	0
ASV1643	Bacteria	Bacteroidota	Bacteroidia	Flavobacteriales	Flavobacteriaceae	Tenacibaculum	0	0	6	0	0	0	0	0	0	0	28	0	0	0	0	0	0	0	0	0	0	0	0	0	0	0	0	0	0	0	0	0	0	0
ASV1645	Bacteria	Proteobacteria	Alphaproteobacteria	Rickettsiales	NA	NA	0	0	0	5	0	0	0	0	0	0	13	0	0	0	0	6	0	0	0	0	10	0	0	0	0	0	0	0	0	0	0	0	0	0
ASV1646	Bacteria	Verrucomicrobiota	Verrucomicrobiae	Verrucomicrobiales	Rubritaleaceae	Rubritalea	0	0	0	0	0	34	0	0	0	0	0	0	0	0	0	0	0	0	0	0	0	0	0	0	0	0	0	0	0	0	0	0	0	0
ASV1647	Bacteria	Proteobacteria	NA	NA	NA	NA	0	0	0	0	0	0	16	0	15	0	0	0	3	0	0	0	0	0	0	0	0	0	0	0	0	0	0	0	0	0	0	0	0	0
ASV1648	Bacteria	Proteobacteria	Alphaproteobacteria	NA	NA	NA	0	0	0	0	0	0	13	13	4	0	0	0	4	0	0	0	0	0	0	0	0	0	0	0	0	0	0	0	0	0	0	0	0	0
ASV1650	Bacteria	NA	NA	NA	NA	NA	0	0	0	0	0	0	0	0	0	0	0	0	31	0	0	0	0	0	0	0	0	0	0	0	0	0	0	0	0	0	3	0	0	0
ASV1651	Bacteria	Proteobacteria	Gammaproteobacteria	Diplorickettsiales	Diplorickettsiaceae	Aquicella	0	0	0	0	0	0	0	0	0	0	0	0	0	0	9	25	0	0	0	0	0	0	0	0	0	0	0	0	0	0	0	0	0	0
ASV1652	Bacteria	Proteobacteria	Gammaproteobacteria	Salinisphaerales	Salinisphaeraceae	Salinisphaera	0	0	0	0	0	0	0	0	0	0	0	0	0	0	0	34	0	0	0	0	0	0	0	0	0	0	0	0	0	0	0	0	0	0
ASV1653	Bacteria	Myxococcota	Polyangia	Nannocystales	Nannocystaceae	NA	0	0	0	0	0	0	0	0	0	0	0	0	0	0	0	34	0	0	0	0	0	0	0	0	0	0	0	0	0	0	0	0	0	0
ASV1654	Bacteria	Proteobacteria	Alphaproteobacteria	Rhodobacterales	Rhodobacteraceae	Roseovarius	0	0	0	0	0	0	0	0	0	0	0	0	0	0	0	34	0	0	0	0	0	0	0	0	0	0	0	0	0	0	0	0	0	0
ASV1655	Bacteria	Chloroflexi	Anaerolineae	Caldilineales	Caldilineaceae	NA	0	0	0	0	0	0	0	0	0	0	0	0	0	0	0	28	0	0	0	0	0	0	0	0	0	0	0	0	6	0	0	0	0	0
ASV1656	Bacteria	Proteobacteria	Alphaproteobacteria	Rhizobiales	Hyphomicrobiaceae	Filomicrobium	0	0	0	0	0	0	0	0	0	0	0	0	0	0	0	8	0	12	0	0	0	0	0	0	0	0	0	5	9	0	0	0	0	0
ASV1658	Bacteria	Proteobacteria	Alphaproteobacteria	Rhodobacterales	Rhodobacteraceae	Pseudorhodobacter	0	0	0	0	0	0	0	0	0	0	0	0	0	0	0	0	0	34	0	0	0	0	0	0	0	0	0	0	0	0	0	0	0	0
ASV1659	Bacteria	Bdellovibrionota	Bdellovibrionia	Bacteriovoracales	Bacteriovoracaceae	Peredibacter	0	0	0	0	0	0	0	0	0	0	0	0	0	0	0	0	0	0	34	0	0	0	0	0	0	0	0	0	0	0	0	0	0	0
ASV1660	Bacteria	Proteobacteria	Gammaproteobacteria	Pseudomonadales	Halieaceae	Halioglobus	0	0	0	0	0	0	0	0	0	0	0	0	0	0	0	0	0	0	34	0	0	0	0	0	0	0	0	0	0	0	0	0	0	0
ASV1661	Bacteria	Bacteroidota	Bacteroidia	Chitinophagales	NA	NA	0	0	0	0	0	0	0	0	0	0	0	0	0	0	0	0	0	0	0	0	0	0	0	0	0	0	14	12	0	0	0	0	0	8
ASV1662	Bacteria	Proteobacteria	Gammaproteobacteria	Enterobacterales	Alteromonadaceae	Rheinheimera	0	0	0	0	0	0	0	0	0	0	0	0	0	0	0	0	0	0	0	0	0	0	0	0	0	0	0	14	12	8	0	0	0	0
ASV1663	Bacteria	Proteobacteria	Alphaproteobacteria	Rhizobiales	Beijerinckiaceae	Methylobacterium-Methylorubrum	0	0	0	0	0	0	0	0	0	0	0	0	0	0	0	0	0	0	0	0	0	0	0	0	0	0	0	0	0	0	0	34	0	0
ASV1664	Bacteria	Bacteroidota	Bacteroidia	Chitinophagales	Saprospiraceae	NA	28	0	0	0	0	5	0	0	0	0	0	0	0	0	0	0	0	0	0	0	0	0	0	0	0	0	0	0	0	0	0	0	0	0
ASV1665	Bacteria	Verrucomicrobiota	Verrucomicrobiae	Verrucomicrobiales	Rubritaleaceae	Haloferula	25	0	0	0	0	8	0	0	0	0	0	0	0	0	0	0	0	0	0	0	0	0	0	0	0	0	0	0	0	0	0	0	0	0
ASV1666	Bacteria	Desulfobacterota	Desulfuromonadia	PB19	NA	NA	0	14	0	0	0	19	0	0	0	0	0	0	0	0	0	0	0	0	0	0	0	0	0	0	0	0	0	0	0	0	0	0	0	0
ASV1670	Bacteria	NA	NA	NA	NA	NA	0	0	0	3	0	0	12	0	0	0	0	0	3	6	0	0	0	0	0	0	0	2	0	0	0	0	3	0	4	0	0	0	0	0
ASV1671	Bacteria	Proteobacteria	Alphaproteobacteria	Rhodobacterales	Rhodobacteraceae	NA	0	0	0	0	33	0	0	0	0	0	0	0	0	0	0	0	0	0	0	0	0	0	0	0	0	0	0	0	0	0	0	0	0	0
ASV1672	Bacteria	Proteobacteria	NA	NA	NA	NA	0	0	0	0	20	0	0	0	0	0	0	0	0	0	0	0	0	0	0	0	0	0	0	0	0	0	0	0	0	0	0	0	13	0
ASV1673	NA	NA	NA	NA	NA	NA	0	0	0	0	3	0	0	9	0	0	6	0	0	8	4	0	0	0	0	0	0	0	0	0	0	0	0	0	0	0	0	0	3	0
ASV1674	Bacteria	Proteobacteria	Alphaproteobacteria	Rhodobacterales	Rhodobacteraceae	Silicimonas	0	0	0	0	0	33	0	0	0	0	0	0	0	0	0	0	0	0	0	0	0	0	0	0	0	0	0	0	0	0	0	0	0	0
ASV1675	Bacteria	Spirochaetota	Spirochaetia	Spirochaetales	Spirochaetaceae	Spirochaeta 2	0	0	0	0	0	33	0	0	0	0	0	0	0	0	0	0	0	0	0	0	0	0	0	0	0	0	0	0	0	0	0	0	0	0
ASV1676	Bacteria	NA	NA	NA	NA	NA	0	0	0	0	0	0	4	0	2	0	0	0	27	0	0	0	0	0	0	0	0	0	0	0	0	0	0	0	0	0	0	0	0	0
ASV1677	Bacteria	Proteobacteria	Alphaproteobacteria	Rhodobacterales	Rhodobacteraceae	Roseobacter clade NAC11-7 lineage	0	0	0	0	0	0	2	0	0	15	0	0	0	16	0	0	0	0	0	0	0	0	0	0	0	0	0	0	0	0	0	0	0	0
ASV1678	Bacteria	Proteobacteria	Gammaproteobacteria	Enterobacterales	Vibrionaceae	Photobacterium	0	0	0	0	0	0	0	0	0	0	0	33	0	0	0	0	0	0	0	0	0	0	0	0	0	0	0	0	0	0	0	0	0	0
ASV1679	Bacteria	Bacteroidota	Bacteroidia	Flavobacteriales	Flavobacteriaceae	Lutibacter	0	0	0	0	0	0	0	0	0	0	0	0	0	0	0	18	0	15	0	0	0	0	0	0	0	0	0	0	0	0	0	0	0	0
ASV1680	Bacteria	Proteobacteria	Gammaproteobacteria	EV818SWSAP88	NA	NA	0	0	0	0	0	0	0	0	0	0	0	0	0	0	0	8	0	6	0	0	0	0	0	0	0	0	0	3	0	0	0	0	0	16
ASV1681	Bacteria	Bacteroidota	Bacteroidia	Flavobacteriales	Flavobacteriaceae	Euzebyella	0	0	0	0	0	0	0	0	0	0	0	0	0	0	0	0	33	0	0	0	0	0	0	0	0	0	0	0	0	0	0	0	0	0
ASV1682	Bacteria	Bacteroidota	Bacteroidia	Flavobacteriales	Flavobacteriaceae	Muricauda	0	0	0	0	0	0	0	0	0	0	0	0	0	0	0	0	33	0	0	0	0	0	0	0	0	0	0	0	0	0	0	0	0	0
ASV1683	Bacteria	Proteobacteria	Gammaproteobacteria	Enterobacterales	Vibrionaceae	NA	0	0	0	0	0	0	0	0	0	0	0	0	0	0	0	0	0	0	33	0	0	0	0	0	0	0	0	0	0	0	0	0	0	0
ASV1684	Bacteria	Proteobacteria	NA	NA	NA	NA	0	0	0	0	0	0	0	0	0	0	0	0	0	0	0	0	0	0	0	0	33	0	0	0	0	0	0	0	0	0	0	0	0	0
ASV1685	Bacteria	NA	NA	NA	NA	NA	0	0	0	0	0	0	0	0	0	0	0	0	0	0	0	0	0	0	0	0	20	13	0	0	0	0	0	0	0	0	0	0	0	0
ASV1686	Bacteria	Bacteroidota	Bacteroidia	Flavobacteriales	Flavobacteriaceae	Flavobacterium	0	0	0	0	0	0	0	0	0	0	0	0	0	0	0	0	0	0	0	0	0	0	0	0	0	0	11	22	0	0	0	0	0	0
ASV1688	Bacteria	Bdellovibrionota	Bdellovibrionia	Bacteriovoracales	Bacteriovoracaceae	Halobacteriovorax	0	12	0	0	0	20	0	0	0	0	0	0	0	0	0	0	0	0	0	0	0	0	0	0	0	0	0	0	0	0	0	0	0	0
ASV1689	Bacteria	Bacteroidota	Bacteroidia	Flavobacteriales	Crocinitomicaceae	Crocinitomix	0	0	0	32	0	0	0	0	0	0	0	0	0	0	0	0	0	0	0	0	0	0	0	0	0	0	0	0	0	0	0	0	0	0
ASV1690	Bacteria	Proteobacteria	Gammaproteobacteria	Enterobacterales	Alteromonadaceae	Paraglaciecola	0	0	0	32	0	0	0	0	0	0	0	0	0	0	0	0	0	0	0	0	0	0	0	0	0	0	0	0	0	0	0	0	0	0
ASV1691	Bacteria	NA	NA	NA	NA	NA	0	0	0	5	0	0	0	0	0	11	0	0	2	3	7	0	0	0	0	0	0	0	0	0	0	0	0	0	0	0	0	0	0	4
ASV1692	Bacteria	NA	NA	NA	NA	NA	0	0	0	4	0	0	0	0	0	0	0	0	0	0	3	13	0	0	0	0	0	0	0	0	0	0	0	0	5	0	0	0	0	7
ASV1693	Bacteria	Bacteroidota	Bacteroidia	Bacteroidales	Marinilabiliaceae	Saccharicrinis	0	0	0	0	0	32	0	0	0	0	0	0	0	0	0	0	0	0	0	0	0	0	0	0	0	0	0	0	0	0	0	0	0	0
ASV1694	Bacteria	Proteobacteria	Alphaproteobacteria	Rickettsiales	NA	NA	0	0	0	0	0	0	19	7	0	0	0	0	0	0	6	0	0	0	0	0	0	0	0	0	0	0	0	0	0	0	0	0	0	0
ASV1695	Bacteria	Proteobacteria	NA	NA	NA	NA	0	0	0	0	0	0	0	13	0	0	0	0	0	0	15	0	0	0	0	0	0	0	0	0	0	0	0	0	0	0	4	0	0	0
ASV1696	Bacteria	Desulfobacterota	Desulfuromonadia	Bradymonadales	NA	NA	0	0	0	0	0	0	0	2	9	11	10	0	0	0	0	0	0	0	0	0	0	0	0	0	0	0	0	0	0	0	0	0	0	0
ASV1697	Bacteria	NA	NA	NA	NA	NA	0	0	0	0	0	0	0	0	30	0	0	0	0	0	0	0	0	0	0	0	0	0	0	0	0	0	0	0	0	0	0	0	0	2
ASV1698	Bacteria	Proteobacteria	Alphaproteobacteria	NA	NA	NA	0	0	0	0	0	0	0	0	0	14	0	0	0	0	0	0	0	0	0	0	0	0	14	4	0	0	0	0	0	0	0	0	0	0
ASV1699	Bacteria	Bacteroidota	Bacteroidia	Bacteroidales	Bacteroidaceae	Bacteroides	0	0	0	0	0	0	0	0	0	0	32	0	0	0	0	0	0	0	0	0	0	0	0	0	0	0	0	0	0	0	0	0	0	0
ASV1700	Bacteria	Proteobacteria	Gammaproteobacteria	Enterobacterales	Vibrionaceae	Photobacterium	0	0	0	0	0	0	0	0	0	0	19	13	0	0	0	0	0	0	0	0	0	0	0	0	0	0	0	0	0	0	0	0	0	0
ASV1701	Bacteria	Firmicutes	Bacilli	Lactobacillales	Lactobacillaceae	Weissella	0	0	0	0	0	0	0	0	0	0	0	32	0	0	0	0	0	0	0	0	0	0	0	0	0	0	0	0	0	0	0	0	0	0
ASV1702	Bacteria	Firmicutes	Clostridia	Peptostreptococcales-Tissierellales	Peptostreptococcaceae	Peptostreptococcus	0	0	0	0	0	0	0	0	0	0	0	32	0	0	0	0	0	0	0	0	0	0	0	0	0	0	0	0	0	0	0	0	0	0
ASV1704	Bacteria	Proteobacteria	Gammaproteobacteria	Pseudomonadales	Halieaceae	Halioglobus	0	0	0	0	0	0	0	0	0	0	0	0	0	0	0	17	0	15	0	0	0	0	0	0	0	0	0	0	0	0	0	0	0	0
ASV1705	Bacteria	Bacteroidota	Bacteroidia	Flavobacteriales	Flavobacteriaceae	Maribacter	0	0	0	0	0	0	0	0	0	0	0	0	0	0	0	11	0	0	0	0	0	0	0	0	0	0	7	14	0	0	0	0	0	0
ASV1706	Bacteria	Bacteroidota	Bacteroidia	Chitinophagales	Saprospiraceae	NA	0	0	0	0	0	0	0	0	0	0	0	0	0	0	0	7	0	0	0	0	0	0	0	0	0	0	0	0	10	15	0	0	0	0
ASV1707	Bacteria	Proteobacteria	Gammaproteobacteria	Pseudomonadales	Moraxellaceae	Acinetobacter	0	0	0	0	0	0	0	0	0	0	0	0	0	0	0	4	0	4	0	0	0	0	0	0	0	0	0	15	0	0	0	0	0	9
ASV1708	Bacteria	Actinobacteriota	Acidimicrobiia	Microtrichales	Microtrichaceae	NA	0	0	0	0	0	0	0	0	0	0	0	0	0	0	0	4	12	10	0	0	0	0	0	0	0	0	0	6	0	0	0	0	0	0
ASV1709	Bacteria	Bacteroidota	Bacteroidia	Chitinophagales	37-13	NA	0	0	0	0	0	0	0	0	0	0	0	0	0	0	0	0	22	0	0	0	0	0	0	0	0	0	0	10	0	0	0	0	0	0
ASV1710	Bacteria	Bacteroidota	Bacteroidia	Chitinophagales	Saprospiraceae	NA	0	0	0	0	0	0	0	0	0	0	0	0	0	0	0	0	10	22	0	0	0	0	0	0	0	0	0	0	0	0	0	0	0	0
ASV1711	Bacteria	Proteobacteria	Alphaproteobacteria	Rhodobacterales	Rhodobacteraceae	Roseovarius	0	0	0	0	0	0	0	0	0	0	0	0	0	0	0	0	0	32	0	0	0	0	0	0	0	0	0	0	0	0	0	0	0	0
ASV1712	Bacteria	Bacteroidota	Bacteroidia	Flavobacteriales	Flavobacteriaceae	Corallibacter	0	0	0	0	0	0	0	0	0	0	0	0	0	0	0	0	0	0	32	0	0	0	0	0	0	0	0	0	0	0	0	0	0	0
ASV1713	Bacteria	Proteobacteria	Alphaproteobacteria	Rhodobacterales	Rhodobacteraceae	Albirhodobacter	0	0	0	0	0	0	0	0	0	0	0	0	0	0	0	0	0	0	32	0	0	0	0	0	0	0	0	0	0	0	0	0	0	0
ASV1714	Bacteria	NA	NA	NA	NA	NA	0	0	0	0	0	0	0	0	0	0	0	0	0	0	0	0	0	0	32	0	0	0	0	0	0	0	0	0	0	0	0	0	0	0
ASV1716	Bacteria	Proteobacteria	Alphaproteobacteria	Rhizobiales	Beijerinckiaceae	Methylobacterium-Methylorubrum	0	0	0	0	0	0	0	0	0	0	0	0	0	0	0	0	0	0	0	0	0	24	0	0	0	0	0	8	0	0	0	0	0	0
ASV1717	Bacteria	NA	NA	NA	NA	NA	0	0	0	0	0	0	0	0	0	0	0	0	0	0	0	0	0	0	0	0	0	0	16	16	0	0	0	0	0	0	0	0	0	0
ASV1719	Bacteria	Proteobacteria	Gammaproteobacteria	Pseudomonadales	Cellvibrionaceae	NA	31	0	0	0	0	0	0	0	0	0	0	0	0	0	0	0	0	0	0	0	0	0	0	0	0	0	0	0	0	0	0	0	0	0
ASV1720	Bacteria	Firmicutes	Bacilli	Staphylococcales	Staphylococcaceae	Staphylococcus	0	0	13	0	0	0	0	0	0	0	0	0	0	10	8	0	0	0	0	0	0	0	0	0	0	0	0	0	0	0	0	0	0	0
ASV1721	Bacteria	Firmicutes	Bacilli	Lactobacillales	Lactobacillaceae	Pediococcus	0	0	3	0	0	0	0	0	0	0	0	0	0	0	0	0	0	0	28	0	0	0	0	0	0	0	0	0	0	0	0	0	0	0
ASV1722	Bacteria	NA	NA	NA	NA	NA	0	0	3	0	0	0	0	0	0	19	0	0	0	9	0	0	0	0	0	0	0	0	0	0	0	0	0	0	0	0	0	0	0	0
ASV1723	Bacteria	NA	NA	NA	NA	NA	0	0	0	23	0	0	8	0	0	0	0	0	0	0	0	0	0	0	0	0	0	0	0	0	0	0	0	0	0	0	0	0	0	0
ASV1724	Bacteria	NA	NA	NA	NA	NA	0	0	0	0	9	0	6	5	0	0	0	0	0	0	4	0	0	0	0	0	0	7	0	0	0	0	0	0	0	0	0	0	0	0
ASV1725	Bacteria	Proteobacteria	Alphaproteobacteria	NA	NA	NA	0	0	0	0	0	0	17	0	8	0	0	0	6	0	0	0	0	0	0	0	0	0	0	0	0	0	0	0	0	0	0	0	0	0
ASV1726	Bacteria	Proteobacteria	Alphaproteobacteria	Rhizobiales	Xanthobacteraceae	Bradyrhizobium	0	0	0	0	0	0	8	0	0	0	0	0	0	0	0	0	0	0	0	0	23	0	0	0	0	0	0	0	0	0	0	0	0	0
ASV1727	Bacteria	NA	NA	NA	NA	NA	0	0	0	0	0	0	0	0	31	0	0	0	0	0	0	0	0	0	0	0	0	0	0	0	0	0	0	0	0	0	0	0	0	0
ASV1728	Bacteria	Proteobacteria	Gammaproteobacteria	Pseudomonadales	Pseudomonadaceae	Pseudomonas	0	0	0	0	0	0	0	0	0	0	0	31	0	0	0	0	0	0	0	0	0	0	0	0	0	0	0	0	0	0	0	0	0	0
ASV1729	Bacteria	Bacteroidota	Bacteroidia	Bacteroidales	Bacteroidaceae	Bacteroides	0	0	0	0	0	0	0	0	0	0	0	31	0	0	0	0	0	0	0	0	0	0	0	0	0	0	0	0	0	0	0	0	0	0
ASV1731	Bacteria	NA	NA	NA	NA	NA	0	0	0	0	0	0	0	0	0	0	0	0	0	7	14	10	0	0	0	0	0	0	0	0	0	0	0	0	0	0	0	0	0	0
ASV1732	Bacteria	Bacteroidota	Bacteroidia	Chitinophagales	Saprospiraceae	NA	0	0	0	0	0	0	0	0	0	0	0	0	0	0	0	31	0	0	0	0	0	0	0	0	0	0	0	0	0	0	0	0	0	0
ASV1733	Bacteria	Proteobacteria	Gammaproteobacteria	Granulosicoccales	Granulosicoccaceae	Granulosicoccus	0	0	0	0	0	0	0	0	0	0	0	0	0	0	0	27	4	0	0	0	0	0	0	0	0	0	0	0	0	0	0	0	0	0
ASV1734	Bacteria	Proteobacteria	Gammaproteobacteria	Burkholderiales	Comamonadaceae	NA	0	0	0	0	0	0	0	0	0	0	0	0	0	0	0	0	31	0	0	0	0	0	0	0	0	0	0	0	0	0	0	0	0	0
ASV1735	Bacteria	Proteobacteria	Alphaproteobacteria	Rhizobiales	Rhizobiaceae	NA	0	0	0	0	0	0	0	0	0	0	0	0	0	0	0	0	16	15	0	0	0	0	0	0	0	0	0	0	0	0	0	0	0	0
ASV1736	Bacteria	Planctomycetota	Phycisphaerae	Phycisphaerales	Phycisphaeraceae	SM1A02	0	0	0	0	0	0	0	0	0	0	0	0	0	0	0	0	13	0	0	0	0	0	0	0	0	0	9	5	4	0	0	0	0	0
ASV1737	Bacteria	Verrucomicrobiota	Verrucomicrobiae	Verrucomicrobiales	DEV007	NA	0	0	0	0	0	0	0	0	0	0	0	0	0	0	0	0	12	0	0	0	5	0	0	0	0	0	4	0	10	0	0	0	0	0
ASV1738	Bacteria	Planctomycetota	Planctomycetes	Pirellulales	Pirellulaceae	Blastopirellula	0	0	0	0	0	0	0	0	0	0	0	0	0	0	0	0	11	8	0	0	0	0	0	0	0	0	0	6	0	6	0	0	0	0
ASV1739	Bacteria	Verrucomicrobiota	Chlamydiae	Chlamydiales	Chlamydiaceae	NA	0	0	0	0	0	0	0	0	0	0	0	0	0	0	0	0	6	0	0	0	25	0	0	0	0	0	0	0	0	0	0	0	0	0
ASV1740	Bacteria	Bacteroidota	Bacteroidia	Flavobacteriales	NS9 marine group	NA	0	0	0	0	0	0	0	0	0	0	0	0	0	0	0	0	6	0	0	0	0	0	0	0	0	0	6	9	0	10	0	0	0	0
ASV1741	Bacteria	Proteobacteria	Alphaproteobacteria	Rhodobacterales	Rhodobacteraceae	Flavimaricola	0	0	0	0	0	0	0	0	0	0	0	0	0	0	0	0	0	18	0	0	0	0	0	0	0	0	0	0	8	5	0	0	0	0
ASV1742	Bacteria	Proteobacteria	Alphaproteobacteria	Sphingomonadales	Sphingomonadaceae	Sphingorhabdus	0	0	0	0	0	0	0	0	0	0	0	0	0	0	0	0	0	14	0	0	0	0	0	0	0	0	10	0	7	0	0	0	0	0
ASV1743	Bacteria	Bacteroidota	Rhodothermia	Rhodothermales	Rhodothermaceae	Rubrivirga	0	0	0	0	0	0	0	0	0	0	0	0	0	0	0	0	0	0	31	0	0	0	0	0	0	0	0	0	0	0	0	0	0	0
ASV1744	Bacteria	Bacteroidota	Bacteroidia	Flavobacteriales	Flavobacteriaceae	NA	0	0	0	0	0	0	0	0	0	0	0	0	0	0	0	0	0	0	31	0	0	0	0	0	0	0	0	0	0	0	0	0	0	0
ASV1745	Bacteria	Bacteroidota	Bacteroidia	Flavobacteriales	Cryomorphaceae	NS10 marine group	0	0	0	0	0	0	0	0	0	0	0	0	0	0	0	0	0	0	31	0	0	0	0	0	0	0	0	0	0	0	0	0	0	0
ASV1746	Bacteria	NA	NA	NA	NA	NA	0	0	0	0	0	0	0	0	0	0	0	0	0	0	0	0	0	0	0	0	0	0	17	14	0	0	0	0	0	0	0	0	0	0
ASV1747	Bacteria	Proteobacteria	Alphaproteobacteria	Micavibrionales	Micavibrionaceae	NA	0	0	0	0	0	0	0	0	0	0	0	0	0	0	0	0	0	0	0	0	0	0	0	0	0	0	7	8	0	4	0	0	0	12
ASV1749	Bacteria	Proteobacteria	Alphaproteobacteria	Rhodobacterales	Rhodobacteraceae	Sedimentitalea	30	0	0	0	0	0	0	0	0	0	0	0	0	0	0	0	0	0	0	0	0	0	0	0	0	0	0	0	0	0	0	0	0	0
ASV1750	Bacteria	Proteobacteria	Alphaproteobacteria	Rhodobacterales	Rhodobacteraceae	Antarctobacter	30	0	0	0	0	0	0	0	0	0	0	0	0	0	0	0	0	0	0	0	0	0	0	0	0	0	0	0	0	0	0	0	0	0
ASV1751	Bacteria	Proteobacteria	Alphaproteobacteria	Rhodobacterales	Rhodobacteraceae	NA	30	0	0	0	0	0	0	0	0	0	0	0	0	0	0	0	0	0	0	0	0	0	0	0	0	0	0	0	0	0	0	0	0	0
ASV1752	Bacteria	NA	NA	NA	NA	NA	0	30	0	0	0	0	0	0	0	0	0	0	0	0	0	0	0	0	0	0	0	0	0	0	0	0	0	0	0	0	0	0	0	0
ASV1753	NA	NA	NA	NA	NA	NA	0	0	2	6	0	0	0	3	0	0	4	0	0	4	0	9	0	0	0	0	0	0	0	0	0	0	0	0	0	0	0	0	2	0
ASV1754	Bacteria	Proteobacteria	Gammaproteobacteria	Enterobacterales	Colwelliaceae	Colwellia	0	0	0	30	0	0	0	0	0	0	0	0	0	0	0	0	0	0	0	0	0	0	0	0	0	0	0	0	0	0	0	0	0	0
ASV1755	Bacteria	NA	NA	NA	NA	NA	0	0	0	13	0	0	3	0	0	0	0	0	14	0	0	0	0	0	0	0	0	0	0	0	0	0	0	0	0	0	0	0	0	0
ASV1756	Bacteria	Proteobacteria	Gammaproteobacteria	Enterobacterales	Colwelliaceae	Thalassotalea	0	0	0	0	30	0	0	0	0	0	0	0	0	0	0	0	0	0	0	0	0	0	0	0	0	0	0	0	0	0	0	0	0	0
ASV1757	NA	NA	NA	NA	NA	NA	0	0	0	0	21	0	0	0	0	0	0	0	0	0	0	0	9	0	0	0	0	0	0	0	0	0	0	0	0	0	0	0	0	0
ASV1758	Bacteria	Spirochaetota	Leptospirae	Leptospirales	Leptospiraceae	RBG-16-49-21	0	0	0	0	0	30	0	0	0	0	0	0	0	0	0	0	0	0	0	0	0	0	0	0	0	0	0	0	0	0	0	0	0	0
ASV1760	Bacteria	Chloroflexi	Chloroflexia	Thermomicrobiales	JG30-KF-CM45	NA	0	0	0	0	0	0	30	0	0	0	0	0	0	0	0	0	0	0	0	0	0	0	0	0	0	0	0	0	0	0	0	0	0	0
ASV1761	Bacteria	Bacteroidota	Bacteroidia	Flavobacteriales	Flavobacteriaceae	Tenacibaculum	0	0	0	0	0	0	30	0	0	0	0	0	0	0	0	0	0	0	0	0	0	0	0	0	0	0	0	0	0	0	0	0	0	0
ASV1765	Bacteria	Proteobacteria	NA	NA	NA	NA	0	0	0	0	0	0	0	9	0	0	0	0	0	4	2	0	0	0	0	0	0	0	0	0	0	0	0	3	0	0	9	0	0	3
ASV1766	Bacteria	NA	NA	NA	NA	NA	0	0	0	0	0	0	0	5	0	14	0	0	0	0	2	0	0	0	0	0	0	0	0	0	0	0	0	0	0	0	4	0	5	0
ASV1767	Bacteria	Firmicutes	Bacilli	Lactobacillales	Lactobacillaceae	Limosilactobacillus	0	0	0	0	0	0	0	0	0	0	0	30	0	0	0	0	0	0	0	0	0	0	0	0	0	0	0	0	0	0	0	0	0	0
ASV1768	Bacteria	Proteobacteria	NA	NA	NA	NA	0	0	0	0	0	0	0	0	0	0	0	0	30	0	0	0	0	0	0	0	0	0	0	0	0	0	0	0	0	0	0	0	0	0
ASV1769	Bacteria	NA	NA	NA	NA	NA	0	0	0	0	0	0	0	0	0	0	0	0	0	15	15	0	0	0	0	0	0	0	0	0	0	0	0	0	0	0	0	0	0	0
ASV1772	Bacteria	Actinobacteriota	Actinobacteria	Micrococcales	Jonesiaceae	Jonesia	0	0	0	0	0	0	0	0	0	0	0	0	0	0	0	30	0	0	0	0	0	0	0	0	0	0	0	0	0	0	0	0	0	0
ASV1773	Bacteria	Proteobacteria	Alphaproteobacteria	Rhodobacterales	Rhodobacteraceae	NA	0	0	0	0	0	0	0	0	0	0	0	0	0	0	0	12	0	18	0	0	0	0	0	0	0	0	0	0	0	0	0	0	0	0
ASV1774	Bacteria	Proteobacteria	Gammaproteobacteria	Burkholderiales	Burkholderiaceae	Limnobacter	0	0	0	0	0	0	0	0	0	0	0	0	0	0	0	0	0	26	0	0	0	0	0	0	0	0	4	0	0	0	0	0	0	0
ASV1775	Bacteria	Actinobacteriota	Actinobacteria	Actinomycetales	Actinomycetaceae	Flaviflexus	0	0	0	0	0	0	0	0	0	0	0	0	0	0	0	0	0	0	30	0	0	0	0	0	0	0	0	0	0	0	0	0	0	0
ASV1776	Bacteria	Actinobacteriota	Actinobacteria	Corynebacteriales	Corynebacteriaceae	Corynebacterium	0	0	0	0	0	0	0	0	0	0	0	0	0	0	0	0	0	0	30	0	0	0	0	0	0	0	0	0	0	0	0	0	0	0
ASV1777	Bacteria	Proteobacteria	Alphaproteobacteria	Sphingomonadales	Sphingomonadaceae	Sphingorhabdus	0	0	0	0	0	0	0	0	0	0	0	0	0	0	0	0	0	0	30	0	0	0	0	0	0	0	0	0	0	0	0	0	0	0
ASV1778	NA	NA	NA	NA	NA	NA	0	0	0	0	0	0	0	0	0	0	0	0	0	0	0	0	0	0	0	0	0	0	11	19	0	0	0	0	0	0	0	0	0	0
ASV1779	Bacteria	Proteobacteria	Gammaproteobacteria	HOC36	NA	NA	0	0	0	0	0	0	0	0	0	0	0	0	0	0	0	0	0	0	0	0	0	0	0	0	30	0	0	0	0	0	0	0	0	0
ASV1780	Bacteria	Bdellovibrionota	Bdellovibrionia	Bacteriovoracales	Bacteriovoracaceae	Peredibacter	0	0	0	0	0	0	0	0	0	0	0	0	0	0	0	0	0	0	0	0	0	0	0	0	0	0	5	12	0	0	0	0	0	13
ASV1781	Bacteria	Bacteroidota	Bacteroidia	Chitinophagales	Saprospiraceae	NA	0	0	0	0	0	0	0	0	0	0	0	0	0	0	0	0	0	0	0	0	0	0	0	0	0	0	0	30	0	0	0	0	0	0
ASV1782	Bacteria	Proteobacteria	Gammaproteobacteria	Pseudomonadales	Pseudomonadaceae	Pseudomonas	0	0	0	0	0	0	0	0	0	0	0	0	0	0	0	0	0	0	0	0	0	0	0	0	0	0	0	0	0	8	0	0	0	22
ASV1783	Bacteria	Proteobacteria	Gammaproteobacteria	Pseudomonadales	Cellvibrionaceae	NA	15	0	0	0	14	0	0	0	0	0	0	0	0	0	0	0	0	0	0	0	0	0	0	0	0	0	0	0	0	0	0	0	0	0
ASV1784	Bacteria	Bdellovibrionota	Bdellovibrionia	Bacteriovoracales	Bacteriovoracaceae	Peredibacter	7	0	0	0	0	0	0	0	0	22	0	0	0	0	0	0	0	0	0	0	0	0	0	0	0	0	0	0	0	0	0	0	0	0
ASV1785	Bacteria	NA	NA	NA	NA	NA	0	0	0	29	0	0	0	0	0	0	0	0	0	0	0	0	0	0	0	0	0	0	0	0	0	0	0	0	0	0	0	0	0	0
ASV1786	Bacteria	NA	NA	NA	NA	NA	0	0	0	14	0	0	0	0	0	0	0	0	0	0	0	3	0	0	0	0	12	0	0	0	0	0	0	0	0	0	0	0	0	0
ASV1787	Bacteria	Bacteroidota	Bacteroidia	Flavobacteriales	Flavobacteriaceae	Polaribacter	0	0	0	0	29	0	0	0	0	0	0	0	0	0	0	0	0	0	0	0	0	0	0	0	0	0	0	0	0	0	0	0	0	0
ASV1788	Bacteria	Proteobacteria	Gammaproteobacteria	Pseudomonadales	Oleiphilaceae	Oleiphilus	0	0	0	0	29	0	0	0	0	0	0	0	0	0	0	0	0	0	0	0	0	0	0	0	0	0	0	0	0	0	0	0	0	0
ASV1789	Bacteria	Verrucomicrobiota	Chlamydiae	Chlamydiales	Criblamydiaceae	NA	0	0	0	0	29	0	0	0	0	0	0	0	0	0	0	0	0	0	0	0	0	0	0	0	0	0	0	0	0	0	0	0	0	0
ASV1790	Bacteria	NA	NA	NA	NA	NA	0	0	0	0	29	0	0	0	0	0	0	0	0	0	0	0	0	0	0	0	0	0	0	0	0	0	0	0	0	0	0	0	0	0
ASV1791	Bacteria	Proteobacteria	Gammaproteobacteria	Enterobacterales	Vibrionaceae	Vibrio	0	0	0	0	29	0	0	0	0	0	0	0	0	0	0	0	0	0	0	0	0	0	0	0	0	0	0	0	0	0	0	0	0	0
ASV1793	Bacteria	Spirochaetota	NA	NA	NA	NA	0	0	0	0	0	29	0	0	0	0	0	0	0	0	0	0	0	0	0	0	0	0	0	0	0	0	0	0	0	0	0	0	0	0
ASV1796	Bacteria	NA	NA	NA	NA	NA	0	0	0	0	0	0	0	29	0	0	0	0	0	0	0	0	0	0	0	0	0	0	0	0	0	0	0	0	0	0	0	0	0	0
ASV1797	Bacteria	NA	NA	NA	NA	NA	0	0	0	0	0	0	0	2	0	0	0	0	12	0	4	3	0	0	0	0	0	3	0	0	0	0	0	5	0	0	0	0	0	0
ASV1799	Bacteria	Proteobacteria	Alphaproteobacteria	Micavibrionales	Micavibrionaceae	NA	0	0	0	0	0	0	0	0	0	0	0	0	0	0	0	29	0	0	0	0	0	0	0	0	0	0	0	0	0	0	0	0	0	0
ASV1800	NA	NA	NA	NA	NA	NA	0	0	0	0	0	0	0	0	0	0	0	0	0	0	0	17	0	0	0	0	0	12	0	0	0	0	0	0	0	0	0	0	0	0
ASV1801	Bacteria	NA	NA	NA	NA	NA	0	0	0	0	0	0	0	0	0	0	0	0	0	0	0	0	29	0	0	0	0	0	0	0	0	0	0	0	0	0	0	0	0	0
ASV1802	Bacteria	Proteobacteria	Gammaproteobacteria	Enterobacterales	Vibrionaceae	Aliivibrio	0	0	0	0	0	0	0	0	0	0	0	0	0	0	0	0	0	0	29	0	0	0	0	0	0	0	0	0	0	0	0	0	0	0
ASV1803	Bacteria	Proteobacteria	Gammaproteobacteria	Enterobacterales	Vibrionaceae	Photobacterium	0	0	0	0	0	0	0	0	0	0	0	0	0	0	0	0	0	0	29	0	0	0	0	0	0	0	0	0	0	0	0	0	0	0
ASV1804	Bacteria	Proteobacteria	Alphaproteobacteria	Rhodobacterales	Rhodobacteraceae	Roseobacter clade NAC11-7 lineage	0	0	0	0	0	0	0	0	0	0	0	0	0	0	0	0	0	0	29	0	0	0	0	0	0	0	0	0	0	0	0	0	0	0
ASV1805	Bacteria	Chloroflexi	Anaerolineae	Ardenticatenales	NA	NA	0	0	0	0	0	0	0	0	0	0	0	0	0	0	0	0	0	0	29	0	0	0	0	0	0	0	0	0	0	0	0	0	0	0
ASV1806	Bacteria	Proteobacteria	Gammaproteobacteria	Enterobacterales	Alteromonadaceae	NA	0	0	0	0	0	0	0	0	0	0	0	0	0	0	0	0	0	0	29	0	0	0	0	0	0	0	0	0	0	0	0	0	0	0
ASV1807	Bacteria	Proteobacteria	Gammaproteobacteria	Pseudomonadales	Moraxellaceae	Psychrobacter	0	0	0	0	0	0	0	0	0	0	0	0	0	0	0	0	0	0	0	0	29	0	0	0	0	0	0	0	0	0	0	0	0	0
ASV1808	Bacteria	NA	NA	NA	NA	NA	0	0	0	0	0	0	0	0	0	0	0	0	0	0	0	0	0	0	0	0	29	0	0	0	0	0	0	0	0	0	0	0	0	0
ASV1809	Bacteria	Firmicutes	Clostridia	Clostridiales	Clostridiaceae	Clostridium sensu stricto 4	0	0	0	0	0	0	0	0	0	0	0	0	0	0	0	0	0	0	0	0	29	0	0	0	0	0	0	0	0	0	0	0	0	0
ASV1810	Bacteria	Proteobacteria	Alphaproteobacteria	Rhodobacterales	Rhodobacteraceae	NA	0	0	0	0	0	0	0	0	0	0	0	0	0	0	0	0	0	0	0	0	0	0	0	0	24	5	0	0	0	0	0	0	0	0
ASV1811	Bacteria	Proteobacteria	Gammaproteobacteria	Enterobacterales	Vibrionaceae	Vibrio	0	0	0	0	0	0	0	0	0	0	0	0	0	0	0	0	0	0	0	0	0	0	0	0	0	0	0	29	0	0	0	0	0	0
ASV1812	Bacteria	Bacteroidota	Bacteroidia	Flavobacteriales	Cryomorphaceae	NA	28	0	0	0	0	0	0	0	0	0	0	0	0	0	0	0	0	0	0	0	0	0	0	0	0	0	0	0	0	0	0	0	0	0
ASV1813	Bacteria	Campylobacterota	Campylobacteria	Campylobacterales	Arcobacteraceae	Halarcobacter	19	9	0	0	0	0	0	0	0	0	0	0	0	0	0	0	0	0	0	0	0	0	0	0	0	0	0	0	0	0	0	0	0	0
ASV1814	Bacteria	NA	NA	NA	NA	NA	0	10	0	0	0	18	0	0	0	0	0	0	0	0	0	0	0	0	0	0	0	0	0	0	0	0	0	0	0	0	0	0	0	0
ASV1815	Bacteria	Proteobacteria	Gammaproteobacteria	Pseudomonadales	Cellvibrionaceae	Aestuariicella	0	7	6	0	0	15	0	0	0	0	0	0	0	0	0	0	0	0	0	0	0	0	0	0	0	0	0	0	0	0	0	0	0	0
ASV1816	Bacteria	Proteobacteria	Alphaproteobacteria	NA	NA	NA	0	0	4	0	5	0	0	0	0	1	0	0	0	3	0	7	0	0	0	0	5	0	0	0	0	0	0	0	0	0	3	0	0	0
ASV1817	Bacteria	NA	NA	NA	NA	NA	0	0	0	28	0	0	0	0	0	0	0	0	0	0	0	0	0	0	0	0	0	0	0	0	0	0	0	0	0	0	0	0	0	0
ASV1819	Bacteria	NA	NA	NA	NA	NA	0	0	0	4	0	0	13	0	0	0	0	0	11	0	0	0	0	0	0	0	0	0	0	0	0	0	0	0	0	0	0	0	0	0
ASV1820	Bacteria	Proteobacteria	Alphaproteobacteria	Rickettsiales	NA	NA	0	0	0	0	28	0	0	0	0	0	0	0	0	0	0	0	0	0	0	0	0	0	0	0	0	0	0	0	0	0	0	0	0	0
ASV1821	Bacteria	NA	NA	NA	NA	NA	0	0	0	0	28	0	0	0	0	0	0	0	0	0	0	0	0	0	0	0	0	0	0	0	0	0	0	0	0	0	0	0	0	0
ASV1822	NA	NA	NA	NA	NA	NA	0	0	0	0	28	0	0	0	0	0	0	0	0	0	0	0	0	0	0	0	0	0	0	0	0	0	0	0	0	0	0	0	0	0
ASV1823	Bacteria	Proteobacteria	Gammaproteobacteria	Pseudomonadales	NA	NA	0	0	0	0	28	0	0	0	0	0	0	0	0	0	0	0	0	0	0	0	0	0	0	0	0	0	0	0	0	0	0	0	0	0
ASV1824	Bacteria	Proteobacteria	Alphaproteobacteria	Rhodobacterales	Rhodobacteraceae	NA	0	0	0	0	28	0	0	0	0	0	0	0	0	0	0	0	0	0	0	0	0	0	0	0	0	0	0	0	0	0	0	0	0	0
ASV1827	Bacteria	Proteobacteria	Alphaproteobacteria	Rhodobacterales	Rhodobacteraceae	Limibaculum	0	0	0	0	0	28	0	0	0	0	0	0	0	0	0	0	0	0	0	0	0	0	0	0	0	0	0	0	0	0	0	0	0	0
ASV1830	Bacteria	Bacteroidota	Bacteroidia	Bacteroidales	Bacteroidaceae	Bacteroides	0	0	0	0	0	0	0	0	0	15	13	0	0	0	0	0	0	0	0	0	0	0	0	0	0	0	0	0	0	0	0	0	0	0
ASV1831	Bacteria	NA	NA	NA	NA	NA	0	0	0	0	0	0	0	0	0	9	0	0	0	0	0	10	0	9	0	0	0	0	0	0	0	0	0	0	0	0	0	0	0	0
ASV1832	Bacteria	NA	NA	NA	NA	NA	0	0	0	0	0	0	0	0	0	0	28	0	0	0	0	0	0	0	0	0	0	0	0	0	0	0	0	0	0	0	0	0	0	0
ASV1833	Bacteria	NA	NA	NA	NA	NA	0	0	0	0	0	0	0	0	0	0	6	0	0	0	0	0	0	0	0	0	0	9	0	0	0	0	0	0	0	0	13	0	0	0
ASV1834	Bacteria	Proteobacteria	Gammaproteobacteria	Enterobacterales	Yersiniaceae	NA	0	0	0	0	0	0	0	0	0	0	0	28	0	0	0	0	0	0	0	0	0	0	0	0	0	0	0	0	0	0	0	0	0	0
ASV1836	Bacteria	Proteobacteria	Alphaproteobacteria	Rhodobacterales	Rhodobacteraceae	NA	0	0	0	0	0	0	0	0	0	0	0	0	0	28	0	0	0	0	0	0	0	0	0	0	0	0	0	0	0	0	0	0	0	0
ASV1838	Bacteria	Proteobacteria	Gammaproteobacteria	Legionellales	Legionellaceae	Legionella	0	0	0	0	0	0	0	0	0	0	0	0	0	0	0	11	0	5	0	6	0	0	0	0	0	0	0	0	6	0	0	0	0	0
ASV1839	Bacteria	NA	NA	NA	NA	NA	0	0	0	0	0	0	0	0	0	0	0	0	0	0	0	8	0	0	0	0	11	0	0	0	0	0	9	0	0	0	0	0	0	0
ASV1840	Bacteria	Proteobacteria	Alphaproteobacteria	Rhodobacterales	Rhodobacteraceae	Halovulum	0	0	0	0	0	0	0	0	0	0	0	0	0	0	0	0	10	8	0	0	0	0	0	0	0	0	0	0	0	0	0	0	0	10
ASV1841	Bacteria	Proteobacteria	Alphaproteobacteria	Caulobacterales	Hyphomonadaceae	NA	0	0	0	0	0	0	0	0	0	0	0	0	0	0	0	0	0	28	0	0	0	0	0	0	0	0	0	0	0	0	0	0	0	0
ASV1842	Bacteria	Proteobacteria	Gammaproteobacteria	Burkholderiales	Neisseriaceae	Eikenella	0	0	0	0	0	0	0	0	0	0	0	0	0	0	0	0	0	0	28	0	0	0	0	0	0	0	0	0	0	0	0	0	0	0
ASV1843	Bacteria	Planctomycetota	Planctomycetes	Pirellulales	Pirellulaceae	Blastopirellula	0	0	0	0	0	0	0	0	0	0	0	0	0	0	0	0	0	0	28	0	0	0	0	0	0	0	0	0	0	0	0	0	0	0
ASV1844	Bacteria	Proteobacteria	Gammaproteobacteria	Burkholderiales	Comamonadaceae	Hydrogenophaga	0	0	0	0	0	0	0	0	0	0	0	0	0	0	0	0	0	0	28	0	0	0	0	0	0	0	0	0	0	0	0	0	0	0
ASV1845	Bacteria	Proteobacteria	Alphaproteobacteria	Rhodobacterales	Rhodobacteraceae	Pseudopelagicola	0	0	0	0	0	0	0	0	0	0	0	0	0	0	0	0	0	0	28	0	0	0	0	0	0	0	0	0	0	0	0	0	0	0
ASV1846	Bacteria	NA	NA	NA	NA	NA	0	0	0	0	0	0	0	0	0	0	0	0	0	0	0	0	0	0	0	0	28	0	0	0	0	0	0	0	0	0	0	0	0	0
ASV1847	Bacteria	NA	NA	NA	NA	NA	0	0	0	0	0	0	0	0	0	0	0	0	0	0	0	0	0	0	0	0	0	28	0	0	0	0	0	0	0	0	0	0	0	0
ASV1849	Bacteria	Bacteroidota	Bacteroidia	Chitinophagales	NA	NA	0	0	0	0	0	0	0	0	0	0	0	0	0	0	0	0	0	0	0	0	0	0	0	0	0	0	7	8	10	3	0	0	0	0
ASV1850	Bacteria	Planctomycetota	Planctomycetes	Pirellulales	Pirellulaceae	Blastopirellula	0	0	0	0	0	0	0	0	0	0	0	0	0	0	0	0	0	0	0	0	0	0	0	0	0	0	0	15	0	13	0	0	0	0
ASV1851	Bacteria	Bacteroidota	Bacteroidia	Flavobacteriales	Crocinitomicaceae	Crocinitomix	0	0	0	0	0	0	0	0	0	0	0	0	0	0	0	0	0	0	0	0	0	0	0	0	0	0	0	0	11	0	0	0	0	17
ASV1852	Bacteria	Acidobacteriota	Holophagae	Acanthopleuribacterales	Acanthopleuribacteraceae	Acanthopleuribacter	27	0	0	0	0	0	0	0	0	0	0	0	0	0	0	0	0	0	0	0	0	0	0	0	0	0	0	0	0	0	0	0	0	0
ASV1853	Bacteria	Chloroflexi	Anaerolineae	Ardenticatenales	NA	NA	27	0	0	0	0	0	0	0	0	0	0	0	0	0	0	0	0	0	0	0	0	0	0	0	0	0	0	0	0	0	0	0	0	0
ASV1854	NA	NA	NA	NA	NA	NA	0	27	0	0	0	0	0	0	0	0	0	0	0	0	0	0	0	0	0	0	0	0	0	0	0	0	0	0	0	0	0	0	0	0
ASV1855	Bacteria	NA	NA	NA	NA	NA	0	0	13	0	0	0	0	0	0	0	0	0	0	0	0	0	0	0	0	0	0	0	0	0	0	0	0	0	0	0	0	0	14	0
ASV1856	Bacteria	NA	NA	NA	NA	NA	0	0	0	27	0	0	0	0	0	0	0	0	0	0	0	0	0	0	0	0	0	0	0	0	0	0	0	0	0	0	0	0	0	0
ASV1857	Bacteria	Proteobacteria	Gammaproteobacteria	Pseudomonadales	Pseudomonadaceae	Pseudomonas	0	0	0	27	0	0	0	0	0	0	0	0	0	0	0	0	0	0	0	0	0	0	0	0	0	0	0	0	0	0	0	0	0	0
ASV1862	Bacteria	NA	NA	NA	NA	NA	0	0	0	0	0	0	0	13	10	0	0	0	0	0	0	0	0	0	0	0	4	0	0	0	0	0	0	0	0	0	0	0	0	0
ASV1863	Bacteria	Proteobacteria	Alphaproteobacteria	Rhodobacterales	Rhodobacteraceae	NA	0	0	0	0	0	0	0	0	0	27	0	0	0	0	0	0	0	0	0	0	0	0	0	0	0	0	0	0	0	0	0	0	0	0
ASV1864	Bacteria	Bacteroidota	Bacteroidia	Bacteroidales	Bacteroidaceae	Bacteroides	0	0	0	0	0	0	0	0	0	0	27	0	0	0	0	0	0	0	0	0	0	0	0	0	0	0	0	0	0	0	0	0	0	0
ASV1865	Bacteria	Firmicutes	Bacilli	Bacillales	Bacillaceae	Bacillus	0	0	0	0	0	0	0	0	0	0	0	27	0	0	0	0	0	0	0	0	0	0	0	0	0	0	0	0	0	0	0	0	0	0
ASV1866	Bacteria	Proteobacteria	Gammaproteobacteria	Pseudomonadales	Saccharospirillaceae	Oceaniserpentilla	0	0	0	0	0	0	0	0	0	0	0	4	23	0	0	0	0	0	0	0	0	0	0	0	0	0	0	0	0	0	0	0	0	0
ASV1870	Bacteria	Proteobacteria	Gammaproteobacteria	Pseudomonadales	Halieaceae	Halioglobus	0	0	0	0	0	0	0	0	0	0	0	0	0	0	27	0	0	0	0	0	0	0	0	0	0	0	0	0	0	0	0	0	0	0
ASV1872	Bacteria	NA	NA	NA	NA	NA	0	0	0	0	0	0	0	0	0	0	0	0	0	0	0	15	6	0	0	0	0	0	0	0	0	0	0	0	4	0	0	2	0	0
ASV1873	Bacteria	Proteobacteria	Alphaproteobacteria	Rhizobiales	Rhizobiaceae	NA	0	0	0	0	0	0	0	0	0	0	0	0	0	0	0	15	0	12	0	0	0	0	0	0	0	0	0	0	0	0	0	0	0	0
ASV1874	Bacteria	NA	NA	NA	NA	NA	0	0	0	0	0	0	0	0	0	0	0	0	0	0	0	12	0	0	0	0	15	0	0	0	0	0	0	0	0	0	0	0	0	0
ASV1875	Bacteria	Desulfobacterota	Desulfuromonadia	Bradymonadales	NA	NA	0	0	0	0	0	0	0	0	0	0	0	0	0	0	0	4	0	0	0	0	0	0	0	0	0	0	5	9	9	0	0	0	0	0
ASV1876	Bacteria	Firmicutes	Clostridia	Peptostreptococcales-Tissierellales	Peptostreptococcaceae	Paraclostridium	0	0	0	0	0	0	0	0	0	0	0	0	0	0	0	0	27	0	0	0	0	0	0	0	0	0	0	0	0	0	0	0	0	0
ASV1877	Bacteria	Proteobacteria	Gammaproteobacteria	Pseudomonadales	Marinomonadaceae	Marinomonas	0	0	0	0	0	0	0	0	0	0	0	0	0	0	0	0	0	0	27	0	0	0	0	0	0	0	0	0	0	0	0	0	0	0
ASV1878	Bacteria	Firmicutes	Bacilli	Bacillales	Bacillaceae	NA	0	0	0	0	0	0	0	0	0	0	0	0	0	0	0	0	0	0	27	0	0	0	0	0	0	0	0	0	0	0	0	0	0	0
ASV1879	Bacteria	Proteobacteria	Alphaproteobacteria	Micavibrionales	Micavibrionaceae	NA	0	0	0	0	0	0	0	0	0	0	0	0	0	0	0	0	0	0	27	0	0	0	0	0	0	0	0	0	0	0	0	0	0	0
ASV1880	Bacteria	Firmicutes	Bacilli	Lactobacillales	Streptococcaceae	Streptococcus	0	0	0	0	0	0	0	0	0	0	0	0	0	0	0	0	0	0	27	0	0	0	0	0	0	0	0	0	0	0	0	0	0	0
ASV1881	Bacteria	NA	NA	NA	NA	NA	0	0	0	0	0	0	0	0	0	0	0	0	0	0	0	0	0	0	0	0	0	0	0	0	0	0	0	27	0	0	0	0	0	0
ASV1883	Bacteria	Proteobacteria	Alphaproteobacteria	Rhizobiales	Rhizobiaceae	Nitratireductor	0	0	0	0	0	0	0	0	0	0	0	0	0	0	0	0	0	0	0	0	0	0	0	0	0	0	0	0	0	7	0	0	0	20
ASV1884	Bacteria	NA	NA	NA	NA	NA	0	0	0	0	0	0	0	0	0	0	0	0	0	0	0	0	0	0	0	0	0	0	0	0	0	0	0	0	0	0	0	0	0	27
ASV1885	Bacteria	NA	NA	NA	NA	NA	0	0	0	0	0	0	0	0	0	0	0	0	0	0	0	0	0	0	0	0	0	0	0	0	0	0	0	0	0	0	0	0	0	27
ASV1886	Bacteria	Bacteroidota	Bacteroidia	Chitinophagales	Saprospiraceae	Lewinella	19	0	0	0	7	0	0	0	0	0	0	0	0	0	0	0	0	0	0	0	0	0	0	0	0	0	0	0	0	0	0	0	0	0
ASV1888	Bacteria	NA	NA	NA	NA	NA	0	0	3	0	5	0	8	0	0	0	0	0	0	5	5	0	0	0	0	0	0	0	0	0	0	0	0	0	0	0	0	0	0	0
ASV1889	Bacteria	NA	NA	NA	NA	NA	0	0	0	4	9	0	0	0	0	0	0	0	0	0	0	0	0	0	0	0	0	10	0	0	0	0	0	0	0	0	0	0	3	0
ASV1890	Bacteria	Planctomycetota	OM190	NA	NA	NA	0	0	0	0	26	0	0	0	0	0	0	0	0	0	0	0	0	0	0	0	0	0	0	0	0	0	0	0	0	0	0	0	0	0
ASV1892	Bacteria	Proteobacteria	Alphaproteobacteria	Rhodobacterales	Rhodobacteraceae	Pseudooceanicola	0	0	0	0	26	0	0	0	0	0	0	0	0	0	0	0	0	0	0	0	0	0	0	0	0	0	0	0	0	0	0	0	0	0
ASV1893	Bacteria	Proteobacteria	NA	NA	NA	NA	0	0	0	0	19	0	0	0	0	0	0	0	0	0	0	0	0	0	0	0	0	0	0	0	0	0	0	0	0	0	0	0	7	0
ASV1894	Bacteria	NA	NA	NA	NA	NA	0	0	0	0	2	0	0	11	0	0	0	0	0	3	0	0	0	0	0	0	4	2	0	0	0	0	0	0	0	0	0	0	4	0
ASV1895	Bacteria	Actinobacteriota	Actinobacteria	Bifidobacteriales	Bifidobacteriaceae	Bifidobacterium	0	0	0	0	0	0	26	0	0	0	0	0	0	0	0	0	0	0	0	0	0	0	0	0	0	0	0	0	0	0	0	0	0	0
ASV1896	Bacteria	NA	NA	NA	NA	NA	0	0	0	0	0	0	21	5	0	0	0	0	0	0	0	0	0	0	0	0	0	0	0	0	0	0	0	0	0	0	0	0	0	0
ASV1898	Bacteria	NA	NA	NA	NA	NA	0	0	0	0	0	0	10	8	8	0	0	0	0	0	0	0	0	0	0	0	0	0	0	0	0	0	0	0	0	0	0	0	0	0
ASV1900	Bacteria	NA	NA	NA	NA	NA	0	0	0	0	0	0	0	17	0	0	0	0	0	0	9	0	0	0	0	0	0	0	0	0	0	0	0	0	0	0	0	0	0	0
ASV1903	Bacteria	NA	NA	NA	NA	NA	0	0	0	0	0	0	0	0	0	26	0	0	0	0	0	0	0	0	0	0	0	0	0	0	0	0	0	0	0	0	0	0	0	0
ASV1904	Bacteria	Proteobacteria	Gammaproteobacteria	Pseudomonadales	Moraxellaceae	Acinetobacter	0	0	0	0	0	0	0	0	0	0	0	0	26	0	0	0	0	0	0	0	0	0	0	0	0	0	0	0	0	0	0	0	0	0
ASV1905	Bacteria	Proteobacteria	Gammaproteobacteria	Thiotrichales	Thiotrichaceae	Leucothrix	0	0	0	0	0	0	0	0	0	0	0	0	0	26	0	0	0	0	0	0	0	0	0	0	0	0	0	0	0	0	0	0	0	0
ASV1906	Bacteria	NA	NA	NA	NA	NA	0	0	0	0	0	0	0	0	0	0	0	0	0	0	0	26	0	0	0	0	0	0	0	0	0	0	0	0	0	0	0	0	0	0
ASV1908	Bacteria	Actinobacteriota	Acidimicrobiia	Microtrichales	Microtrichaceae	Sva0996 marine group	0	0	0	0	0	0	0	0	0	0	0	0	0	0	0	13	13	0	0	0	0	0	0	0	0	0	0	0	0	0	0	0	0	0
ASV1909	Bacteria	Proteobacteria	Gammaproteobacteria	Pseudomonadales	Halieaceae	Parahaliea	0	0	0	0	0	0	0	0	0	0	0	0	0	0	0	13	0	0	0	0	0	0	0	0	0	0	0	7	6	0	0	0	0	0
ASV1910	Bacteria	Desulfobacterota	Desulfuromonadia	Bradymonadales	NA	NA	0	0	0	0	0	0	0	0	0	0	0	0	0	0	0	10	0	0	0	0	0	0	0	0	0	0	0	16	0	0	0	0	0	0
ASV1912	Bacteria	Bacteroidota	Bacteroidia	Cytophagales	Cyclobacteriaceae	NA	0	0	0	0	0	0	0	0	0	0	0	0	0	0	0	8	0	8	0	0	0	0	0	0	0	0	0	0	10	0	0	0	0	0
ASV1913	Bacteria	NA	NA	NA	NA	NA	0	0	0	0	0	0	0	0	0	0	0	0	0	0	0	5	0	0	0	0	21	0	0	0	0	0	0	0	0	0	0	0	0	0
ASV1914	Bacteria	Bacteroidota	Bacteroidia	Chitinophagales	Chitinophagaceae	Taibaiella	0	0	0	0	0	0	0	0	0	0	0	0	0	0	0	0	5	0	0	0	0	0	0	0	0	0	0	6	0	0	0	0	0	15
ASV1915	Bacteria	Bacteroidota	Bacteroidia	Flavobacteriales	Flavobacteriaceae	NA	0	0	0	0	0	0	0	0	0	0	0	0	0	0	0	0	0	26	0	0	0	0	0	0	0	0	0	0	0	0	0	0	0	0
ASV1916	Bacteria	Proteobacteria	Gammaproteobacteria	Pseudomonadales	Pseudomonadaceae	Pseudomonas	0	0	0	0	0	0	0	0	0	0	0	0	0	0	0	0	0	0	26	0	0	0	0	0	0	0	0	0	0	0	0	0	0	0
ASV1917	Bacteria	Firmicutes	Negativicutes	Veillonellales-Selenomonadales	Veillonellaceae	Veillonella	0	0	0	0	0	0	0	0	0	0	0	0	0	0	0	0	0	0	26	0	0	0	0	0	0	0	0	0	0	0	0	0	0	0
ASV1918	Bacteria	Proteobacteria	Gammaproteobacteria	Enterobacterales	Vibrionaceae	Vibrio	0	0	0	0	0	0	0	0	0	0	0	0	0	0	0	0	0	0	26	0	0	0	0	0	0	0	0	0	0	0	0	0	0	0
ASV1921	Bacteria	NA	NA	NA	NA	NA	0	0	0	0	0	0	0	0	0	0	0	0	0	0	0	0	0	0	0	0	0	0	0	0	0	0	0	26	0	0	0	0	0	0
ASV1922	Bacteria	Proteobacteria	NA	NA	NA	NA	0	0	0	0	0	0	0	0	0	0	0	0	0	0	0	0	0	0	0	0	0	0	0	0	0	0	0	0	8	0	18	0	0	0
ASV1924	Bacteria	Planctomycetota	Phycisphaerae	MSBL9	L21-RPul-D3	NA	25	0	0	0	0	0	0	0	0	0	0	0	0	0	0	0	0	0	0	0	0	0	0	0	0	0	0	0	0	0	0	0	0	0
ASV1925	Bacteria	Proteobacteria	Alphaproteobacteria	Rhodobacterales	Rhodobacteraceae	Pelagimonas	25	0	0	0	0	0	0	0	0	0	0	0	0	0	0	0	0	0	0	0	0	0	0	0	0	0	0	0	0	0	0	0	0	0
ASV1926	Bacteria	Myxococcota	Polyangia	Polyangiales	Eel-36e1D6	NA	7	0	0	0	0	18	0	0	0	0	0	0	0	0	0	0	0	0	0	0	0	0	0	0	0	0	0	0	0	0	0	0	0	0
ASV1927	Bacteria	NA	NA	NA	NA	NA	0	0	12	0	0	0	0	0	0	0	0	0	0	0	0	0	0	0	0	0	0	0	0	0	0	0	0	0	13	0	0	0	0	0
ASV1929	Bacteria	NA	NA	NA	NA	NA	0	0	0	25	0	0	0	0	0	0	0	0	0	0	0	0	0	0	0	0	0	0	0	0	0	0	0	0	0	0	0	0	0	0
ASV1930	Bacteria	Firmicutes	Bacilli	Lactobacillales	Streptococcaceae	Streptococcus	0	0	0	22	0	0	0	0	0	0	0	0	0	3	0	0	0	0	0	0	0	0	0	0	0	0	0	0	0	0	0	0	0	0
ASV1931	Bacteria	Proteobacteria	NA	NA	NA	NA	0	0	0	9	0	0	0	0	0	0	0	0	0	0	0	0	0	0	0	0	0	16	0	0	0	0	0	0	0	0	0	0	0	0
ASV1932	Bacteria	Proteobacteria	Gammaproteobacteria	Xanthomonadales	NA	NA	0	0	0	0	9	0	0	7	9	0	0	0	0	0	0	0	0	0	0	0	0	0	0	0	0	0	0	0	0	0	0	0	0	0
ASV1934	Bacteria	NA	NA	NA	NA	NA	0	0	0	0	0	0	19	0	6	0	0	0	0	0	0	0	0	0	0	0	0	0	0	0	0	0	0	0	0	0	0	0	0	0
ASV1935	Bacteria	NA	NA	NA	NA	NA	0	0	0	0	0	0	19	0	6	0	0	0	0	0	0	0	0	0	0	0	0	0	0	0	0	0	0	0	0	0	0	0	0	0
ASV1937	Bacteria	Proteobacteria	NA	NA	NA	NA	0	0	0	0	0	0	13	0	12	0	0	0	0	0	0	0	0	0	0	0	0	0	0	0	0	0	0	0	0	0	0	0	0	0
ASV1938	Bacteria	Proteobacteria	Gammaproteobacteria	Pseudomonadales	Moraxellaceae	Acinetobacter	0	0	0	0	0	0	6	0	0	0	0	0	19	0	0	0	0	0	0	0	0	0	0	0	0	0	0	0	0	0	0	0	0	0
ASV1939	Bacteria	NA	NA	NA	NA	NA	0	0	0	0	0	0	0	25	0	0	0	0	0	0	0	0	0	0	0	0	0	0	0	0	0	0	0	0	0	0	0	0	0	0
ASV1940	Bacteria	NA	NA	NA	NA	NA	0	0	0	0	0	0	0	15	0	0	0	0	0	0	0	0	0	0	0	0	0	0	0	0	0	0	0	0	0	0	7	0	3	0
ASV1941	Bacteria	Proteobacteria	Alphaproteobacteria	Rickettsiales	NA	NA	0	0	0	0	0	0	0	14	0	0	0	0	0	2	6	0	0	0	0	0	3	0	0	0	0	0	0	0	0	0	0	0	0	0
ASV1943	Bacteria	Bacteroidota	Bacteroidia	Bacteroidales	Bacteroidaceae	Bacteroides	0	0	0	0	0	0	0	0	0	21	4	0	0	0	0	0	0	0	0	0	0	0	0	0	0	0	0	0	0	0	0	0	0	0
ASV1944	Bacteria	Bacteroidota	Bacteroidia	Bacteroidales	Bacteroidaceae	Bacteroides	0	0	0	0	0	0	0	0	0	0	25	0	0	0	0	0	0	0	0	0	0	0	0	0	0	0	0	0	0	0	0	0	0	0
ASV1945	Bacteria	Proteobacteria	Gammaproteobacteria	Salinisphaerales	Salinisphaeraceae	Salinisphaera	0	0	0	0	0	0	0	0	0	0	19	0	0	6	0	0	0	0	0	0	0	0	0	0	0	0	0	0	0	0	0	0	0	0
ASV1946	Bacteria	Proteobacteria	NA	NA	NA	NA	0	0	0	0	0	0	0	0	0	0	9	0	0	0	16	0	0	0	0	0	0	0	0	0	0	0	0	0	0	0	0	0	0	0
ASV1948	Bacteria	Proteobacteria	Gammaproteobacteria	Pseudomonadales	Pseudomonadaceae	Pseudomonas	0	0	0	0	0	0	0	0	0	0	0	0	25	0	0	0	0	0	0	0	0	0	0	0	0	0	0	0	0	0	0	0	0	0
ASV1951	Bacteria	Bacteroidota	Rhodothermia	Rhodothermales	Rhodothermaceae	NA	0	0	0	0	0	0	0	0	0	0	0	0	0	0	0	11	5	0	0	0	0	0	0	0	0	0	0	9	0	0	0	0	0	0
ASV1952	Bacteria	Bacteroidota	Bacteroidia	Bacteroidales	Bacteroidaceae	Bacteroides	0	0	0	0	0	0	0	0	0	0	0	0	0	0	0	0	0	0	25	0	0	0	0	0	0	0	0	0	0	0	0	0	0	0
ASV1953	Bacteria	Proteobacteria	Gammaproteobacteria	Enterobacterales	Enterobacteriaceae	Escherichia-Shigella	0	0	0	0	0	0	0	0	0	0	0	0	0	0	0	0	0	0	25	0	0	0	0	0	0	0	0	0	0	0	0	0	0	0
ASV1954	Bacteria	Bacteroidota	Bacteroidia	Flavobacteriales	Flavobacteriaceae	Pricia	0	0	0	0	0	0	0	0	0	0	0	0	0	0	0	0	0	0	0	0	25	0	0	0	0	0	0	0	0	0	0	0	0	0
ASV1955	Bacteria	NA	NA	NA	NA	NA	0	0	0	0	0	0	0	0	0	0	0	0	0	0	0	0	0	0	0	0	25	0	0	0	0	0	0	0	0	0	0	0	0	0
ASV1956	Bacteria	NA	NA	NA	NA	NA	0	0	0	0	0	0	0	0	0	0	0	0	0	0	0	0	0	0	0	0	25	0	0	0	0	0	0	0	0	0	0	0	0	0
ASV1958	Bacteria	Firmicutes	Bacilli	Bacillales	Planococcaceae	Sporosarcina	0	0	0	0	0	0	0	0	0	0	0	0	0	0	0	0	0	0	0	0	9	10	0	0	0	0	0	0	0	0	0	0	6	0
ASV1959	Bacteria	Bacteroidota	Bacteroidia	Flavobacteriales	Flavobacteriaceae	Polaribacter	0	0	0	0	0	0	0	0	0	0	0	0	0	0	0	0	0	0	0	0	0	25	0	0	0	0	0	0	0	0	0	0	0	0
ASV1960	Bacteria	NA	NA	NA	NA	NA	0	0	0	0	0	0	0	0	0	0	0	0	0	0	0	0	0	0	0	0	0	0	0	0	0	0	7	0	0	0	0	0	0	18
ASV1961	Bacteria	NA	NA	NA	NA	NA	0	0	0	0	0	0	0	0	0	0	0	0	0	0	0	0	0	0	0	0	0	0	0	0	0	0	0	25	0	0	0	0	0	0
ASV1962	Bacteria	Bacteroidota	Bacteroidia	Flavobacteriales	Flavobacteriaceae	Aquibacter	0	0	0	0	0	0	0	0	0	0	0	0	0	0	0	0	0	0	0	0	0	0	0	0	0	0	0	25	0	0	0	0	0	0
ASV1963	Bacteria	Bacteroidota	Bacteroidia	Chitinophagales	Saprospiraceae	Portibacter	0	0	0	0	0	0	0	0	0	0	0	0	0	0	0	0	0	0	0	0	0	0	0	0	0	0	0	7	6	12	0	0	0	0
ASV1964	Bacteria	Bdellovibrionota	Bdellovibrionia	Bacteriovoracales	Bacteriovoracaceae	Peredibacter	0	0	0	0	0	0	0	0	0	0	0	0	0	0	0	0	0	0	0	0	0	0	0	0	0	0	0	0	10	15	0	0	0	0
ASV1966	Bacteria	Bacteroidota	Bacteroidia	Flavobacteriales	Flavobacteriaceae	NA	24	0	0	0	0	0	0	0	0	0	0	0	0	0	0	0	0	0	0	0	0	0	0	0	0	0	0	0	0	0	0	0	0	0
ASV1967	Bacteria	Proteobacteria	Alphaproteobacteria	Rhodobacterales	Rhodobacteraceae	NA	8	0	0	0	0	16	0	0	0	0	0	0	0	0	0	0	0	0	0	0	0	0	0	0	0	0	0	0	0	0	0	0	0	0
ASV1968	Bacteria	Bacteroidota	Bacteroidia	Chitinophagales	Saprospiraceae	NA	5	0	0	0	0	0	0	0	0	0	0	0	0	0	0	19	0	0	0	0	0	0	0	0	0	0	0	0	0	0	0	0	0	0
ASV1969	Bacteria	Actinobacteriota	Actinobacteria	Streptomycetales	Streptomycetaceae	Streptomyces	0	0	24	0	0	0	0	0	0	0	0	0	0	0	0	0	0	0	0	0	0	0	0	0	0	0	0	0	0	0	0	0	0	0
ASV1970	Bacteria	Firmicutes	Bacilli	Lactobacillales	P5D1-392	NA	0	0	24	0	0	0	0	0	0	0	0	0	0	0	0	0	0	0	0	0	0	0	0	0	0	0	0	0	0	0	0	0	0	0
ASV1971	Bacteria	NA	NA	NA	NA	NA	0	0	4	0	0	0	3	0	0	3	0	0	11	0	0	0	0	0	0	0	0	0	0	0	0	0	0	0	0	3	0	0	0	0
ASV1972	Bacteria	Proteobacteria	Gammaproteobacteria	Enterobacterales	Idiomarinaceae	Idiomarina	0	0	0	18	0	0	0	0	0	0	0	0	0	0	0	0	0	0	0	0	0	0	6	0	0	0	0	0	0	0	0	0	0	0
ASV1973	Bacteria	Proteobacteria	Gammaproteobacteria	Burkholderiales	Comamonadaceae	NA	0	0	0	12	0	0	0	0	0	0	0	0	0	0	0	0	0	0	0	0	0	12	0	0	0	0	0	0	0	0	0	0	0	0
ASV1974	Bacteria	NA	NA	NA	NA	NA	0	0	0	10	14	0	0	0	0	0	0	0	0	0	0	0	0	0	0	0	0	0	0	0	0	0	0	0	0	0	0	0	0	0
ASV1975	Bacteria	Proteobacteria	Gammaproteobacteria	Salinisphaerales	Solimonadaceae	Oceanococcus	0	0	0	0	24	0	0	0	0	0	0	0	0	0	0	0	0	0	0	0	0	0	0	0	0	0	0	0	0	0	0	0	0	0
ASV1976	Bacteria	Verrucomicrobiota	Chlamydiae	Chlamydiales	Chlamydiaceae	NA	0	0	0	0	24	0	0	0	0	0	0	0	0	0	0	0	0	0	0	0	0	0	0	0	0	0	0	0	0	0	0	0	0	0
ASV1977	Bacteria	Desulfobacterota	Desulfuromonadia	PB19	NA	NA	0	0	0	0	24	0	0	0	0	0	0	0	0	0	0	0	0	0	0	0	0	0	0	0	0	0	0	0	0	0	0	0	0	0
ASV1978	Bacteria	NA	NA	NA	NA	NA	0	0	0	0	24	0	0	0	0	0	0	0	0	0	0	0	0	0	0	0	0	0	0	0	0	0	0	0	0	0	0	0	0	0
ASV1979	Bacteria	Bacteroidota	Bacteroidia	Flavobacteriales	Flavobacteriaceae	Pseudofulvibacter	0	0	0	0	24	0	0	0	0	0	0	0	0	0	0	0	0	0	0	0	0	0	0	0	0	0	0	0	0	0	0	0	0	0
ASV1980	Bacteria	Bdellovibrionota	Bdellovibrionia	Bdellovibrionales	Bdellovibrionaceae	OM27 clade	0	0	0	0	24	0	0	0	0	0	0	0	0	0	0	0	0	0	0	0	0	0	0	0	0	0	0	0	0	0	0	0	0	0
ASV1982	Bacteria	NA	NA	NA	NA	NA	0	0	0	0	4	0	0	0	0	4	0	0	4	0	0	0	0	0	0	0	0	0	0	0	0	0	9	0	0	0	0	0	0	3
ASV1983	Bacteria	LCP-89	NA	NA	NA	NA	0	0	0	0	0	24	0	0	0	0	0	0	0	0	0	0	0	0	0	0	0	0	0	0	0	0	0	0	0	0	0	0	0	0
ASV1984	Bacteria	Firmicutes	Clostridia	Peptostreptococcales-Tissierellales	Fusibacteraceae	Fusibacter	0	0	0	0	0	24	0	0	0	0	0	0	0	0	0	0	0	0	0	0	0	0	0	0	0	0	0	0	0	0	0	0	0	0
ASV1985	NA	NA	NA	NA	NA	NA	0	0	0	0	0	0	24	0	0	0	0	0	0	0	0	0	0	0	0	0	0	0	0	0	0	0	0	0	0	0	0	0	0	0
ASV1987	Bacteria	NA	NA	NA	NA	NA	0	0	0	0	0	0	13	0	11	0	0	0	0	0	0	0	0	0	0	0	0	0	0	0	0	0	0	0	0	0	0	0	0	0
ASV1989	Bacteria	NA	NA	NA	NA	NA	0	0	0	0	0	0	7	3	7	0	0	0	0	0	0	0	0	0	0	0	0	7	0	0	0	0	0	0	0	0	0	0	0	0
ASV1990	Bacteria	NA	NA	NA	NA	NA	0	0	0	0	0	0	0	8	0	2	0	0	0	2	0	4	0	0	0	0	0	4	0	0	0	0	0	0	0	0	0	0	0	4
ASV1991	Bacteria	Bacteroidota	Bacteroidia	Flavobacteriales	Flavobacteriaceae	NA	0	0	0	0	0	0	0	0	8	16	0	0	0	0	0	0	0	0	0	0	0	0	0	0	0	0	0	0	0	0	0	0	0	0
ASV1992	Bacteria	Firmicutes	Bacilli	Erysipelotrichales	Erysipelotrichaceae	Erysipelothrix	0	0	0	0	0	0	0	0	0	0	24	0	0	0	0	0	0	0	0	0	0	0	0	0	0	0	0	0	0	0	0	0	0	0
ASV1993	Bacteria	Proteobacteria	NA	NA	NA	NA	0	0	0	0	0	0	0	0	0	0	3	0	0	0	0	0	0	0	0	0	0	0	0	0	0	0	0	0	0	0	0	0	0	21
ASV1994	Bacteria	Actinobacteriota	Actinobacteria	Propionibacteriales	Propionibacteriaceae	Cutibacterium	0	0	0	0	0	0	0	0	0	0	0	24	0	0	0	0	0	0	0	0	0	0	0	0	0	0	0	0	0	0	0	0	0	0
ASV1995	Bacteria	NA	NA	NA	NA	NA	0	0	0	0	0	0	0	0	0	0	0	0	0	2	3	0	0	0	0	0	0	0	0	0	0	0	0	0	0	0	13	0	0	6
ASV1996	Bacteria	Proteobacteria	NA	NA	NA	NA	0	0	0	0	0	0	0	0	0	0	0	0	0	0	12	0	0	0	0	0	0	2	0	0	0	0	0	0	0	0	6	0	4	0
ASV1997	Bacteria	Proteobacteria	Alphaproteobacteria	Rickettsiales	AB1	NA	0	0	0	0	0	0	0	0	0	0	0	0	0	0	0	24	0	0	0	0	0	0	0	0	0	0	0	0	0	0	0	0	0	0
ASV1998	Bacteria	Proteobacteria	Alphaproteobacteria	Rhodobacterales	Rhodobacteraceae	NA	0	0	0	0	0	0	0	0	0	0	0	0	0	0	0	19	5	0	0	0	0	0	0	0	0	0	0	0	0	0	0	0	0	0
ASV1999	Bacteria	Proteobacteria	Alphaproteobacteria	Caulobacterales	Hyphomonadaceae	SWB02	0	0	0	0	0	0	0	0	0	0	0	0	0	0	0	12	0	12	0	0	0	0	0	0	0	0	0	0	0	0	0	0	0	0
ASV2000	Bacteria	Proteobacteria	Alphaproteobacteria	Rhodobacterales	Rhodobacteraceae	Pelagibaca	0	0	0	0	0	0	0	0	0	0	0	0	0	0	0	0	24	0	0	0	0	0	0	0	0	0	0	0	0	0	0	0	0	0
ASV2001	Bacteria	NA	NA	NA	NA	NA	0	0	0	0	0	0	0	0	0	0	0	0	0	0	0	0	15	0	0	0	0	0	0	0	0	0	0	0	0	9	0	0	0	0
ASV2002	Bacteria	Proteobacteria	Gammaproteobacteria	NA	NA	NA	0	0	0	0	0	0	0	0	0	0	0	0	0	0	0	0	0	5	0	0	0	0	0	0	0	0	0	4	11	4	0	0	0	0
ASV2003	Bacteria	Actinobacteriota	Actinobacteria	Micrococcales	Intrasporangiaceae	Janibacter	0	0	0	0	0	0	0	0	0	0	0	0	0	0	0	0	0	0	24	0	0	0	0	0	0	0	0	0	0	0	0	0	0	0
ASV2004	Bacteria	Firmicutes	Bacilli	Lactobacillales	NA	NA	0	0	0	0	0	0	0	0	0	0	0	0	0	0	0	0	0	0	24	0	0	0	0	0	0	0	0	0	0	0	0	0	0	0
ASV2005	Bacteria	Firmicutes	Bacilli	Mycoplasmatales	Mycoplasmataceae	Mycoplasma	0	0	0	0	0	0	0	0	0	0	0	0	0	0	0	0	0	0	0	0	0	0	0	0	15	9	0	0	0	0	0	0	0	0
ASV2006	Bacteria	Bacteroidota	Bacteroidia	Chitinophagales	Saprospiraceae	Portibacter	0	0	0	0	0	0	0	0	0	0	0	0	0	0	0	0	0	0	0	0	0	0	0	0	0	0	13	11	0	0	0	0	0	0
ASV2007	Bacteria	Proteobacteria	Alphaproteobacteria	Micavibrionales	NA	NA	0	0	0	0	0	0	0	0	0	0	0	0	0	0	0	0	0	0	0	0	0	0	0	0	0	0	7	0	8	9	0	0	0	0
ASV2009	Bacteria	Bacteroidota	Bacteroidia	Sphingobacteriales	Lentimicrobiaceae	NA	0	4	0	0	0	19	0	0	0	0	0	0	0	0	0	0	0	0	0	0	0	0	0	0	0	0	0	0	0	0	0	0	0	0
ASV2010	Bacteria	NA	NA	NA	NA	NA	0	0	5	5	0	0	0	0	0	0	0	0	13	0	0	0	0	0	0	0	0	0	0	0	0	0	0	0	0	0	0	0	0	0
ASV2011	Bacteria	Proteobacteria	Gammaproteobacteria	Pseudomonadales	Pseudomonadaceae	Pseudomonas	0	0	0	23	0	0	0	0	0	0	0	0	0	0	0	0	0	0	0	0	0	0	0	0	0	0	0	0	0	0	0	0	0	0
ASV2013	NA	NA	NA	NA	NA	NA	0	0	0	3	6	0	7	4	3	0	0	0	0	0	0	0	0	0	0	0	0	0	0	0	0	0	0	0	0	0	0	0	0	0
ASV2014	Bacteria	Proteobacteria	Alphaproteobacteria	Rhodobacterales	Rhodobacteraceae	NA	0	0	0	0	23	0	0	0	0	0	0	0	0	0	0	0	0	0	0	0	0	0	0	0	0	0	0	0	0	0	0	0	0	0
ASV2016	Bacteria	Proteobacteria	Alphaproteobacteria	Rhizobiales	Devosiaceae	Maritalea	0	0	0	0	12	0	0	0	0	0	0	0	0	0	0	0	0	0	0	0	0	0	0	0	0	0	1	0	0	10	0	0	0	0
ASV2017	Bacteria	NA	NA	NA	NA	NA	0	0	0	0	5	0	10	0	8	0	0	0	0	0	0	0	0	0	0	0	0	0	0	0	0	0	0	0	0	0	0	0	0	0
ASV2018	Bacteria	Firmicutes	Clostridia	Lachnospirales	Lachnospiraceae	NA	0	0	0	0	0	23	0	0	0	0	0	0	0	0	0	0	0	0	0	0	0	0	0	0	0	0	0	0	0	0	0	0	0	0
ASV2019	Bacteria	LCP-89	NA	NA	NA	NA	0	0	0	0	0	23	0	0	0	0	0	0	0	0	0	0	0	0	0	0	0	0	0	0	0	0	0	0	0	0	0	0	0	0
ASV2020	Bacteria	Bacteroidota	Bacteroidia	Cytophagales	Amoebophilaceae	NA	0	0	0	0	0	23	0	0	0	0	0	0	0	0	0	0	0	0	0	0	0	0	0	0	0	0	0	0	0	0	0	0	0	0
ASV2021	Bacteria	NA	NA	NA	NA	NA	0	0	0	0	0	0	23	0	0	0	0	0	0	0	0	0	0	0	0	0	0	0	0	0	0	0	0	0	0	0	0	0	0	0
ASV2023	Bacteria	NA	NA	NA	NA	NA	0	0	0	0	0	0	12	6	0	0	0	0	0	0	5	0	0	0	0	0	0	0	0	0	0	0	0	0	0	0	0	0	0	0
ASV2024	Bacteria	Proteobacteria	NA	NA	NA	NA	0	0	0	0	0	0	9	0	14	0	0	0	0	0	0	0	0	0	0	0	0	0	0	0	0	0	0	0	0	0	0	0	0	0
ASV2026	Bacteria	NA	NA	NA	NA	NA	0	0	0	0	0	0	7	7	7	0	0	0	0	0	0	0	0	0	0	0	0	0	0	0	0	0	0	2	0	0	0	0	0	0
ASV2027	NA	NA	NA	NA	NA	NA	0	0	0	0	0	0	4	0	0	0	0	0	7	0	5	0	0	0	0	0	7	0	0	0	0	0	0	0	0	0	0	0	0	0
ASV2031	Bacteria	Actinobacteriota	Coriobacteriia	Coriobacteriales	NA	NA	0	0	0	0	0	0	0	0	0	0	23	0	0	0	0	0	0	0	0	0	0	0	0	0	0	0	0	0	0	0	0	0	0	0
ASV2032	Bacteria	Proteobacteria	Alphaproteobacteria	Sphingomonadales	Sphingomonadaceae	Sphingomonas	0	0	0	0	0	0	0	0	0	0	0	23	0	0	0	0	0	0	0	0	0	0	0	0	0	0	0	0	0	0	0	0	0	0
ASV2035	Bacteria	Proteobacteria	Alphaproteobacteria	Rhodobacterales	Rhodobacteraceae	Limibaculum	0	0	0	0	0	0	0	0	0	0	0	0	0	0	23	0	0	0	0	0	0	0	0	0	0	0	0	0	0	0	0	0	0	0
ASV2036	Bacteria	Proteobacteria	Alphaproteobacteria	Rickettsiales	NA	NA	0	0	0	0	0	0	0	0	0	0	0	0	0	0	23	0	0	0	0	0	0	0	0	0	0	0	0	0	0	0	0	0	0	0
ASV2037	Bacteria	Bacteroidota	Bacteroidia	Chitinophagales	NA	NA	0	0	0	0	0	0	0	0	0	0	0	0	0	0	0	23	0	0	0	0	0	0	0	0	0	0	0	0	0	0	0	0	0	0
ASV2038	Bacteria	Proteobacteria	Gammaproteobacteria	Pseudomonadales	Cellvibrionaceae	NA	0	0	0	0	0	0	0	0	0	0	0	0	0	0	0	23	0	0	0	0	0	0	0	0	0	0	0	0	0	0	0	0	0	0
ASV2039	Bacteria	NA	NA	NA	NA	NA	0	0	0	0	0	0	0	0	0	0	0	0	0	0	0	20	0	0	0	0	3	0	0	0	0	0	0	0	0	0	0	0	0	0
ASV2040	Bacteria	Proteobacteria	Alphaproteobacteria	Micavibrionales	NA	NA	0	0	0	0	0	0	0	0	0	0	0	0	0	0	0	16	0	0	0	0	0	0	0	0	0	0	0	0	0	7	0	0	0	0
ASV2041	Bacteria	Planctomycetota	OM190	NA	NA	NA	0	0	0	0	0	0	0	0	0	0	0	0	0	0	0	0	23	0	0	0	0	0	0	0	0	0	0	0	0	0	0	0	0	0
ASV2042	Bacteria	Bacteroidota	Bacteroidia	Chitinophagales	Saprospiraceae	NA	0	0	0	0	0	0	0	0	0	0	0	0	0	0	0	0	12	0	0	0	0	0	0	0	0	0	0	0	0	6	0	0	0	5
ASV2043	Bacteria	Bacteroidota	Bacteroidia	Chitinophagales	Saprospiraceae	NA	0	0	0	0	0	0	0	0	0	0	0	0	0	0	0	0	8	0	0	0	0	0	0	0	0	0	0	15	0	0	0	0	0	0
ASV2044	Bacteria	Proteobacteria	Alphaproteobacteria	Rhodobacterales	Rhodobacteraceae	Roseivivax	0	0	0	0	0	0	0	0	0	0	0	0	0	0	0	0	0	23	0	0	0	0	0	0	0	0	0	0	0	0	0	0	0	0
ASV2045	Bacteria	Proteobacteria	Alphaproteobacteria	Puniceispirillales	NA	NA	0	0	0	0	0	0	0	0	0	0	0	0	0	0	0	0	0	13	0	0	0	0	0	0	0	0	4	6	0	0	0	0	0	0
ASV2046	Bacteria	Myxococcota	Polyangia	Nannocystales	Nannocystaceae	NA	0	0	0	0	0	0	0	0	0	0	0	0	0	0	0	0	0	11	0	0	0	0	0	0	0	0	0	0	12	0	0	0	0	0
ASV2047	Bacteria	Proteobacteria	Gammaproteobacteria	Burkholderiales	Burkholderiaceae	Limnobacter	0	0	0	0	0	0	0	0	0	0	0	0	0	0	0	0	0	4	0	0	7	0	0	0	0	0	0	0	12	0	0	0	0	0
ASV2048	Bacteria	Proteobacteria	Gammaproteobacteria	Pseudomonadales	Pseudomonadaceae	Pseudomonas	0	0	0	0	0	0	0	0	0	0	0	0	0	0	0	0	0	0	23	0	0	0	0	0	0	0	0	0	0	0	0	0	0	0
ASV2050	Bacteria	Proteobacteria	Alphaproteobacteria	Rhizobiales	Rhizobiaceae	Allorhizobium-Neorhizobium-Pararhizobium-Rhizobium	0	0	0	0	0	0	0	0	0	0	0	0	0	0	0	0	0	0	0	0	0	23	0	0	0	0	0	0	0	0	0	0	0	0
ASV2052	Bacteria	Proteobacteria	Alphaproteobacteria	Micavibrionales	Micavibrionaceae	NA	0	0	0	0	0	0	0	0	0	0	0	0	0	0	0	0	0	0	0	0	0	0	0	0	0	0	6	13	0	0	0	0	4	0
ASV2053	Bacteria	Bacteroidota	Bacteroidia	Flavobacteriales	Flavobacteriaceae	Cellulophaga	0	0	0	0	0	0	0	0	0	0	0	0	0	0	0	0	0	0	0	0	0	0	0	0	0	0	0	23	0	0	0	0	0	0
ASV2055	Bacteria	NA	NA	NA	NA	NA	0	0	0	0	0	0	0	0	0	0	0	0	0	0	0	0	0	0	0	0	0	0	0	0	0	0	0	0	0	0	9	0	0	14
ASV2056	Bacteria	Firmicutes	Bacilli	Bacillales	Bacillaceae	Anaerobacillus	0	0	0	0	0	0	0	0	0	0	0	0	0	0	0	0	0	0	0	0	0	0	0	0	0	0	0	0	0	0	0	15	8	0
ASV2057	Bacteria	Chloroflexi	Anaerolineae	Ardenticatenales	Ardenticatenaceae	NA	22	0	0	0	0	0	0	0	0	0	0	0	0	0	0	0	0	0	0	0	0	0	0	0	0	0	0	0	0	0	0	0	0	0
ASV2058	Bacteria	Proteobacteria	Alphaproteobacteria	Rhodobacterales	Rhodobacteraceae	NA	22	0	0	0	0	0	0	0	0	0	0	0	0	0	0	0	0	0	0	0	0	0	0	0	0	0	0	0	0	0	0	0	0	0
ASV2059	Bacteria	Proteobacteria	Alphaproteobacteria	Rhodobacterales	Rhodobacteraceae	NA	15	0	0	0	0	7	0	0	0	0	0	0	0	0	0	0	0	0	0	0	0	0	0	0	0	0	0	0	0	0	0	0	0	0
ASV2060	Bacteria	Desulfobacterota	Desulfobacteria	Desulfobacterales	NA	NA	0	9	0	0	0	13	0	0	0	0	0	0	0	0	0	0	0	0	0	0	0	0	0	0	0	0	0	0	0	0	0	0	0	0
ASV2061	Bacteria	Myxococcota	Polyangia	Polyangiales	Sandaracinaceae	NA	0	3	0	0	0	0	0	0	0	19	0	0	0	0	0	0	0	0	0	0	0	0	0	0	0	0	0	0	0	0	0	0	0	0
ASV2062	Bacteria	NA	NA	NA	NA	NA	0	0	3	0	0	0	0	0	0	0	0	0	0	0	0	0	0	0	0	0	13	0	0	0	0	0	0	4	0	0	0	0	0	2
ASV2064	Bacteria	Cyanobacteria	Cyanobacteriia	NA	NA	NA	0	0	0	3	0	0	0	0	0	0	0	0	19	0	0	0	0	0	0	0	0	0	0	0	0	0	0	0	0	0	0	0	0	0
ASV2065	Bacteria	Proteobacteria	NA	NA	NA	NA	0	0	0	0	22	0	0	0	0	0	0	0	0	0	0	0	0	0	0	0	0	0	0	0	0	0	0	0	0	0	0	0	0	0
ASV2067	Bacteria	Proteobacteria	NA	NA	NA	NA	0	0	0	0	3	0	0	0	0	0	0	0	0	0	0	5	0	0	0	0	4	0	0	0	0	0	5	0	0	0	0	0	0	5
ASV2068	Bacteria	Proteobacteria	Alphaproteobacteria	NA	NA	NA	0	0	0	0	0	22	0	0	0	0	0	0	0	0	0	0	0	0	0	0	0	0	0	0	0	0	0	0	0	0	0	0	0	0
ASV2069	Bacteria	Campylobacterota	Campylobacteria	Campylobacterales	Arcobacteraceae	NA	0	0	0	0	0	22	0	0	0	0	0	0	0	0	0	0	0	0	0	0	0	0	0	0	0	0	0	0	0	0	0	0	0	0
ASV2070	Bacteria	NA	NA	NA	NA	NA	0	0	0	0	0	0	22	0	0	0	0	0	0	0	0	0	0	0	0	0	0	0	0	0	0	0	0	0	0	0	0	0	0	0
ASV2071	Bacteria	NA	NA	NA	NA	NA	0	0	0	0	0	0	14	0	8	0	0	0	0	0	0	0	0	0	0	0	0	0	0	0	0	0	0	0	0	0	0	0	0	0
ASV2073	Bacteria	NA	NA	NA	NA	NA	0	0	0	0	0	0	6	5	8	0	0	0	0	0	0	0	0	0	0	0	0	0	0	0	0	0	0	3	0	0	0	0	0	0
ASV2074	Bacteria	Proteobacteria	NA	NA	NA	NA	0	0	0	0	0	0	4	0	0	9	0	0	0	0	0	0	0	0	0	0	0	0	0	0	0	0	0	3	0	2	0	0	0	4
ASV2076	NA	NA	NA	NA	NA	NA	0	0	0	0	0	0	0	0	22	0	0	0	0	0	0	0	0	0	0	0	0	0	0	0	0	0	0	0	0	0	0	0	0	0
ASV2077	Bacteria	NA	NA	NA	NA	NA	0	0	0	0	0	0	0	0	22	0	0	0	0	0	0	0	0	0	0	0	0	0	0	0	0	0	0	0	0	0	0	0	0	0
ASV2079	Bacteria	Fusobacteriota	Fusobacteriia	Fusobacteriales	Fusobacteriaceae	Psychrilyobacter	0	0	0	0	0	0	0	0	0	0	22	0	0	0	0	0	0	0	0	0	0	0	0	0	0	0	0	0	0	0	0	0	0	0
ASV2080	Bacteria	Proteobacteria	Alphaproteobacteria	Rhizobiales	Rhizobiaceae	Allorhizobium-Neorhizobium-Pararhizobium-Rhizobium	0	0	0	0	0	0	0	0	0	0	0	22	0	0	0	0	0	0	0	0	0	0	0	0	0	0	0	0	0	0	0	0	0	0
ASV2081	Bacteria	Proteobacteria	Alphaproteobacteria	Rhizobiales	Rhizobiaceae	Nitratireductor	0	0	0	0	0	0	0	0	0	0	0	22	0	0	0	0	0	0	0	0	0	0	0	0	0	0	0	0	0	0	0	0	0	0
ASV2082	Bacteria	Proteobacteria	Gammaproteobacteria	Thiotrichales	Thiotrichaceae	Thiothrix	0	0	0	0	0	0	0	0	0	0	0	0	0	22	0	0	0	0	0	0	0	0	0	0	0	0	0	0	0	0	0	0	0	0
ASV2084	Bacteria	Planctomycetota	Phycisphaerae	Phycisphaerales	Phycisphaeraceae	SM1A02	0	0	0	0	0	0	0	0	0	0	0	0	0	0	0	14	0	0	0	0	0	0	0	0	0	0	8	0	0	0	0	0	0	0
ASV2086	Bacteria	Proteobacteria	Gammaproteobacteria	NA	NA	NA	0	0	0	0	0	0	0	0	0	0	0	0	0	0	0	12	8	2	0	0	0	0	0	0	0	0	0	0	0	0	0	0	0	0
ASV2087	Bacteria	Bdellovibrionota	Bdellovibrionia	Bacteriovoracales	Bacteriovoracaceae	Peredibacter	0	0	0	0	0	0	0	0	0	0	0	0	0	0	0	9	0	0	0	0	0	0	0	0	0	0	0	0	13	0	0	0	0	0
ASV2088	Bacteria	Bacteroidota	Bacteroidia	Chitinophagales	Saprospiraceae	NA	0	0	0	0	0	0	0	0	0	0	0	0	0	0	0	0	22	0	0	0	0	0	0	0	0	0	0	0	0	0	0	0	0	0
ASV2089	Bacteria	Proteobacteria	Alphaproteobacteria	Rhizobiales	Devosiaceae	Maritalea	0	0	0	0	0	0	0	0	0	0	0	0	0	0	0	0	0	15	0	0	0	0	0	0	0	0	0	0	7	0	0	0	0	0
ASV2090	Bacteria	Proteobacteria	Gammaproteobacteria	NA	NA	NA	0	0	0	0	0	0	0	0	0	0	0	0	0	0	0	0	0	0	22	0	0	0	0	0	0	0	0	0	0	0	0	0	0	0
ASV2091	Bacteria	NA	NA	NA	NA	NA	0	0	0	0	0	0	0	0	0	0	0	0	0	0	0	0	0	0	22	0	0	0	0	0	0	0	0	0	0	0	0	0	0	0
ASV2092	Bacteria	Firmicutes	Bacilli	Bacillales	Bacillaceae	NA	0	0	0	0	0	0	0	0	0	0	0	0	0	0	0	0	0	0	22	0	0	0	0	0	0	0	0	0	0	0	0	0	0	0
ASV2093	Bacteria	Proteobacteria	Alphaproteobacteria	Rhizobiales	Rhizobiaceae	Cohaesibacter	0	0	0	0	0	0	0	0	0	0	0	0	0	0	0	0	0	0	22	0	0	0	0	0	0	0	0	0	0	0	0	0	0	0
ASV2094	Bacteria	Proteobacteria	Gammaproteobacteria	Pseudomonadales	Pseudomonadaceae	Pseudomonas	0	0	0	0	0	0	0	0	0	0	0	0	0	0	0	0	0	0	22	0	0	0	0	0	0	0	0	0	0	0	0	0	0	0
ASV2095	Bacteria	NA	NA	NA	NA	NA	0	0	0	0	0	0	0	0	0	0	0	0	0	0	0	0	0	0	0	0	16	2	0	0	0	0	0	0	0	4	0	0	0	0
ASV2096	Bacteria	Firmicutes	Clostridia	Peptostreptococcales-Tissierellales	JTB215	NA	0	0	0	0	0	0	0	0	0	0	0	0	0	0	0	0	0	0	0	0	0	0	0	22	0	0	0	0	0	0	0	0	0	0
ASV2097	Bacteria	Proteobacteria	Gammaproteobacteria	Enterobacterales	Colwelliaceae	Thalassotalea	0	0	0	0	0	0	0	0	0	0	0	0	0	0	0	0	0	0	0	0	0	0	0	0	0	0	22	0	0	0	0	0	0	0
ASV2098	Bacteria	Bacteroidota	Bacteroidia	Flavobacteriales	Crocinitomicaceae	NA	0	0	0	0	0	0	0	0	0	0	0	0	0	0	0	0	0	0	0	0	0	0	0	0	0	0	0	22	0	0	0	0	0	0
ASV2099	Bacteria	Proteobacteria	Gammaproteobacteria	Pseudomonadales	Moraxellaceae	Alkanindiges	0	0	0	0	0	0	0	0	0	0	0	0	0	0	0	0	0	0	0	0	0	0	0	0	0	0	0	8	0	0	0	0	0	14
ASV2100	Bacteria	Patescibacteria	ABY1	Candidatus Magasanikbacteria	NA	NA	0	0	0	0	0	0	0	0	0	0	0	0	0	0	0	0	0	0	0	0	0	0	0	0	0	0	0	3	0	0	0	0	0	19
ASV2101	Bacteria	Bacteroidota	Bacteroidia	Flavobacteriales	Flavobacteriaceae	Flavobacterium	0	0	0	0	0	0	0	0	0	0	0	0	0	0	0	0	0	0	0	0	0	0	0	0	0	0	0	0	0	0	0	0	0	22
ASV2102	Bacteria	Proteobacteria	Alphaproteobacteria	Rhodobacterales	Rhodobacteraceae	Albirhodobacter	21	0	0	0	0	0	0	0	0	0	0	0	0	0	0	0	0	0	0	0	0	0	0	0	0	0	0	0	0	0	0	0	0	0
ASV2103	Bacteria	Bacteroidota	Bacteroidia	Flavobacteriales	Flavobacteriaceae	Polaribacter	21	0	0	0	0	0	0	0	0	0	0	0	0	0	0	0	0	0	0	0	0	0	0	0	0	0	0	0	0	0	0	0	0	0
ASV2104	Bacteria	Proteobacteria	Gammaproteobacteria	Burkholderiales	Alcaligenaceae	Achromobacter	21	0	0	0	0	0	0	0	0	0	0	0	0	0	0	0	0	0	0	0	0	0	0	0	0	0	0	0	0	0	0	0	0	0
ASV2105	Bacteria	Proteobacteria	Alphaproteobacteria	Caulobacterales	Hyphomonadaceae	Hellea	21	0	0	0	0	0	0	0	0	0	0	0	0	0	0	0	0	0	0	0	0	0	0	0	0	0	0	0	0	0	0	0	0	0
ASV2106	Bacteria	Proteobacteria	Alphaproteobacteria	Rhodospirillales	Terasakiellaceae	NA	15	0	0	0	0	6	0	0	0	0	0	0	0	0	0	0	0	0	0	0	0	0	0	0	0	0	0	0	0	0	0	0	0	0
ASV2107	NA	NA	NA	NA	NA	NA	7	0	0	0	0	0	4	0	0	3	2	0	0	2	3	0	0	0	0	0	0	0	0	0	0	0	0	0	0	0	0	0	0	0
ASV2108	Bacteria	Proteobacteria	Alphaproteobacteria	Sphingomonadales	Sphingomonadaceae	Sphingobium	0	0	0	21	0	0	0	0	0	0	0	0	0	0	0	0	0	0	0	0	0	0	0	0	0	0	0	0	0	0	0	0	0	0
ASV2109	Bacteria	NA	NA	NA	NA	NA	0	0	0	21	0	0	0	0	0	0	0	0	0	0	0	0	0	0	0	0	0	0	0	0	0	0	0	0	0	0	0	0	0	0
ASV2110	Bacteria	Proteobacteria	Gammaproteobacteria	Pseudomonadales	Pseudomonadaceae	Pseudomonas	0	0	0	21	0	0	0	0	0	0	0	0	0	0	0	0	0	0	0	0	0	0	0	0	0	0	0	0	0	0	0	0	0	0
ASV2111	Bacteria	NA	NA	NA	NA	NA	0	0	0	6	0	0	6	3	0	0	0	0	0	0	0	6	0	0	0	0	0	0	0	0	0	0	0	0	0	0	0	0	0	0
ASV2112	Bacteria	NA	NA	NA	NA	NA	0	0	0	3	0	0	0	10	8	0	0	0	0	0	0	0	0	0	0	0	0	0	0	0	0	0	0	0	0	0	0	0	0	0
ASV2113	Bacteria	Proteobacteria	Alphaproteobacteria	NA	NA	NA	0	0	0	0	21	0	0	0	0	0	0	0	0	0	0	0	0	0	0	0	0	0	0	0	0	0	0	0	0	0	0	0	0	0
ASV2114	Bacteria	Proteobacteria	Alphaproteobacteria	Rhodobacterales	Rhodobacteraceae	Tropicibacter	0	0	0	0	21	0	0	0	0	0	0	0	0	0	0	0	0	0	0	0	0	0	0	0	0	0	0	0	0	0	0	0	0	0
ASV2115	Bacteria	Proteobacteria	Alphaproteobacteria	Rhodobacterales	Rhodobacteraceae	NA	0	0	0	0	21	0	0	0	0	0	0	0	0	0	0	0	0	0	0	0	0	0	0	0	0	0	0	0	0	0	0	0	0	0
ASV2116	Bacteria	Bacteroidota	Bacteroidia	Chitinophagales	Saprospiraceae	NA	0	0	0	0	21	0	0	0	0	0	0	0	0	0	0	0	0	0	0	0	0	0	0	0	0	0	0	0	0	0	0	0	0	0
ASV2117	Bacteria	NA	NA	NA	NA	NA	0	0	0	0	0	0	21	0	0	0	0	0	0	0	0	0	0	0	0	0	0	0	0	0	0	0	0	0	0	0	0	0	0	0
ASV2120	Bacteria	NA	NA	NA	NA	NA	0	0	0	0	0	0	0	21	0	0	0	0	0	0	0	0	0	0	0	0	0	0	0	0	0	0	0	0	0	0	0	0	0	0
ASV2121	Bacteria	Bacteroidota	Bacteroidia	Bacteroidales	Porphyromonadaceae	Porphyromonas	0	0	0	0	0	0	0	0	6	0	0	0	0	0	0	0	0	0	15	0	0	0	0	0	0	0	0	0	0	0	0	0	0	0
ASV2122	Bacteria	Firmicutes	Clostridia	Peptostreptococcales-Tissierellales	Peptostreptococcaceae	Peptostreptococcus	0	0	0	0	0	0	0	0	0	0	21	0	0	0	0	0	0	0	0	0	0	0	0	0	0	0	0	0	0	0	0	0	0	0
ASV2123	Bacteria	Bacteroidota	Bacteroidia	Bacteroidales	Bacteroidaceae	Bacteroides	0	0	0	0	0	0	0	0	0	0	21	0	0	0	0	0	0	0	0	0	0	0	0	0	0	0	0	0	0	0	0	0	0	0
ASV2124	Bacteria	NA	NA	NA	NA	NA	0	0	0	0	0	0	0	0	0	0	3	0	8	0	0	0	0	0	0	0	0	0	0	0	0	0	10	0	0	0	0	0	0	0
ASV2125	Bacteria	Proteobacteria	Alphaproteobacteria	Caulobacterales	Caulobacteraceae	Brevundimonas	0	0	0	0	0	0	0	0	0	0	0	21	0	0	0	0	0	0	0	0	0	0	0	0	0	0	0	0	0	0	0	0	0	0
ASV2126	Bacteria	Actinobacteriota	Actinobacteria	Corynebacteriales	Corynebacteriaceae	Corynebacterium	0	0	0	0	0	0	0	0	0	0	0	10	0	11	0	0	0	0	0	0	0	0	0	0	0	0	0	0	0	0	0	0	0	0
ASV2128	Bacteria	NA	NA	NA	NA	NA	0	0	0	0	0	0	0	0	0	0	0	0	4	0	0	0	0	0	0	0	0	0	0	0	0	0	0	3	0	0	0	0	0	14
ASV2129	Bacteria	Bacteroidota	Bacteroidia	Chitinophagales	Saprospiraceae	NA	0	0	0	0	0	0	0	0	0	0	0	0	0	0	0	21	0	0	0	0	0	0	0	0	0	0	0	0	0	0	0	0	0	0
ASV2130	Bacteria	Proteobacteria	Alphaproteobacteria	Sphingomonadales	Sphingomonadaceae	Sphingorhabdus	0	0	0	0	0	0	0	0	0	0	0	0	0	0	0	21	0	0	0	0	0	0	0	0	0	0	0	0	0	0	0	0	0	0
ASV2131	Bacteria	Proteobacteria	Alphaproteobacteria	Kordiimonadales	NA	NA	0	0	0	0	0	0	0	0	0	0	0	0	0	0	0	12	0	0	0	0	0	0	0	0	0	0	0	0	0	9	0	0	0	0
ASV2132	Bacteria	Proteobacteria	Gammaproteobacteria	Gammaproteobacteria Incertae Sedis	Unknown Family	Marinicella	0	0	0	0	0	0	0	0	0	0	0	0	0	0	0	6	5	0	0	0	0	0	0	0	0	0	0	0	0	10	0	0	0	0
ASV2135	Bacteria	Chloroflexi	Chloroflexia	Thermomicrobiales	AKYG1722	NA	0	0	0	0	0	0	0	0	0	0	0	0	0	0	0	0	19	0	0	0	0	0	0	0	0	0	0	2	0	0	0	0	0	0
ASV2136	Bacteria	Proteobacteria	Alphaproteobacteria	Caulobacterales	Hyphomonadaceae	Hirschia	0	0	0	0	0	0	0	0	0	0	0	0	0	0	0	0	0	21	0	0	0	0	0	0	0	0	0	0	0	0	0	0	0	0
ASV2137	Bacteria	NA	NA	NA	NA	NA	0	0	0	0	0	0	0	0	0	0	0	0	0	0	0	0	0	0	21	0	0	0	0	0	0	0	0	0	0	0	0	0	0	0
ASV2138	Bacteria	Firmicutes	Bacilli	Staphylococcales	Staphylococcaceae	Staphylococcus	0	0	0	0	0	0	0	0	0	0	0	0	0	0	0	0	0	0	21	0	0	0	0	0	0	0	0	0	0	0	0	0	0	0
ASV2140	NA	NA	NA	NA	NA	NA	0	0	0	0	0	0	0	0	0	0	0	0	0	0	0	0	0	0	0	0	0	0	0	0	0	0	0	0	0	0	11	0	0	10
ASV2141	Bacteria	Proteobacteria	Alphaproteobacteria	Rhodobacterales	Rhodobacteraceae	NA	20	0	0	0	0	0	0	0	0	0	0	0	0	0	0	0	0	0	0	0	0	0	0	0	0	0	0	0	0	0	0	0	0	0
ASV2142	Bacteria	Proteobacteria	Gammaproteobacteria	Enterobacterales	Vibrionaceae	NA	20	0	0	0	0	0	0	0	0	0	0	0	0	0	0	0	0	0	0	0	0	0	0	0	0	0	0	0	0	0	0	0	0	0
ASV2143	Bacteria	Proteobacteria	Alphaproteobacteria	Micavibrionales	Micavibrionaceae	NA	0	11	0	0	0	9	0	0	0	0	0	0	0	0	0	0	0	0	0	0	0	0	0	0	0	0	0	0	0	0	0	0	0	0
ASV2144	Bacteria	Spirochaetota	Spirochaetia	Spirochaetales	Spirochaetaceae	Sediminispirochaeta	0	6	0	0	0	14	0	0	0	0	0	0	0	0	0	0	0	0	0	0	0	0	0	0	0	0	0	0	0	0	0	0	0	0
ASV2145	Bacteria	Spirochaetota	Spirochaetia	Spirochaetales	Spirochaetaceae	Sediminispirochaeta	0	6	0	0	0	14	0	0	0	0	0	0	0	0	0	0	0	0	0	0	0	0	0	0	0	0	0	0	0	0	0	0	0	0
ASV2146	Bacteria	Proteobacteria	Gammaproteobacteria	Pseudomonadales	Pseudomonadaceae	Pseudomonas	0	0	20	0	0	0	0	0	0	0	0	0	0	0	0	0	0	0	0	0	0	0	0	0	0	0	0	0	0	0	0	0	0	0
ASV2147	Bacteria	Proteobacteria	Gammaproteobacteria	Pseudomonadales	Moraxellaceae	Enhydrobacter	0	0	9	0	0	0	0	0	0	0	0	11	0	0	0	0	0	0	0	0	0	0	0	0	0	0	0	0	0	0	0	0	0	0
ASV2148	Bacteria	NA	NA	NA	NA	NA	0	0	0	11	9	0	0	0	0	0	0	0	0	0	0	0	0	0	0	0	0	0	0	0	0	0	0	0	0	0	0	0	0	0
ASV2150	Bacteria	Proteobacteria	Gammaproteobacteria	Pseudomonadales	Nitrincolaceae	NA	0	0	0	0	20	0	0	0	0	0	0	0	0	0	0	0	0	0	0	0	0	0	0	0	0	0	0	0	0	0	0	0	0	0
ASV2151	Bacteria	Proteobacteria	Alphaproteobacteria	Micavibrionales	NA	NA	0	0	0	0	20	0	0	0	0	0	0	0	0	0	0	0	0	0	0	0	0	0	0	0	0	0	0	0	0	0	0	0	0	0
ASV2152	Bacteria	NA	NA	NA	NA	NA	0	0	0	0	17	0	0	0	0	0	0	0	0	0	0	0	0	0	0	0	0	0	0	0	0	0	0	0	0	0	0	0	3	0
ASV2154	Bacteria	NA	NA	NA	NA	NA	0	0	0	0	7	0	0	0	2	0	0	0	5	0	0	3	0	0	0	0	3	0	0	0	0	0	0	0	0	0	0	0	0	0
ASV2155	Bacteria	Proteobacteria	Gammaproteobacteria	Enterobacterales	Idiomarinaceae	Idiomarina	0	0	0	0	5	0	0	0	0	0	0	0	0	0	0	15	0	0	0	0	0	0	0	0	0	0	0	0	0	0	0	0	0	0
ASV2156	Bacteria	Proteobacteria	Alphaproteobacteria	Sphingomonadales	Sphingomonadaceae	Altererythrobacter	0	0	0	0	4	0	0	0	0	0	0	0	0	0	0	0	0	0	0	0	0	0	6	10	0	0	0	0	0	0	0	0	0	0
ASV2160	Bacteria	NA	NA	NA	NA	NA	0	0	0	0	0	0	7	0	0	0	0	0	0	0	0	9	0	0	0	0	4	0	0	0	0	0	0	0	0	0	0	0	0	0
ASV2161	Bacteria	NA	NA	NA	NA	NA	0	0	0	0	0	0	3	0	6	0	0	0	0	0	0	5	0	0	0	0	3	0	0	0	0	0	0	3	0	0	0	0	0	0
ASV2163	Bacteria	NA	NA	NA	NA	NA	0	0	0	0	0	0	0	20	0	0	0	0	0	0	0	0	0	0	0	0	0	0	0	0	0	0	0	0	0	0	0	0	0	0
ASV2164	Bacteria	NA	NA	NA	NA	NA	0	0	0	0	0	0	0	13	0	0	0	0	0	0	7	0	0	0	0	0	0	0	0	0	0	0	0	0	0	0	0	0	0	0
ASV2166	Bacteria	Proteobacteria	NA	NA	NA	NA	0	0	0	0	0	0	0	0	20	0	0	0	0	0	0	0	0	0	0	0	0	0	0	0	0	0	0	0	0	0	0	0	0	0
ASV2168	Bacteria	Desulfobacterota	Desulfuromonadia	Bradymonadales	NA	NA	0	0	0	0	0	0	0	0	0	20	0	0	0	0	0	0	0	0	0	0	0	0	0	0	0	0	0	0	0	0	0	0	0	0
ASV2169	Bacteria	Bacteroidota	Bacteroidia	Flavobacteriales	Crocinitomicaceae	Fluviicola	0	0	0	0	0	0	0	0	0	10	0	0	0	10	0	0	0	0	0	0	0	0	0	0	0	0	0	0	0	0	0	0	0	0
ASV2170	Bacteria	Firmicutes	Bacilli	Lactobacillales	Streptococcaceae	Streptococcus	0	0	0	0	0	0	0	0	0	0	0	20	0	0	0	0	0	0	0	0	0	0	0	0	0	0	0	0	0	0	0	0	0	0
ASV2171	Bacteria	Proteobacteria	Gammaproteobacteria	Enterobacterales	Morganellaceae	Proteus	0	0	0	0	0	0	0	0	0	0	0	20	0	0	0	0	0	0	0	0	0	0	0	0	0	0	0	0	0	0	0	0	0	0
ASV2172	Bacteria	Proteobacteria	Gammaproteobacteria	Pseudomonadales	Pseudomonadaceae	Pseudomonas	0	0	0	0	0	0	0	0	0	0	0	0	0	15	0	0	0	0	0	0	0	0	0	0	0	0	0	0	5	0	0	0	0	0
ASV2173	Bacteria	Proteobacteria	NA	NA	NA	NA	0	0	0	0	0	0	0	0	0	0	0	0	0	14	0	0	6	0	0	0	0	0	0	0	0	0	0	0	0	0	0	0	0	0
ASV2175	Bacteria	NA	NA	NA	NA	NA	0	0	0	0	0	0	0	0	0	0	0	0	0	0	0	20	0	0	0	0	0	0	0	0	0	0	0	0	0	0	0	0	0	0
ASV2176	Bacteria	Patescibacteria	Saccharimonadia	Saccharimonadales	NA	NA	0	0	0	0	0	0	0	0	0	0	0	0	0	0	0	20	0	0	0	0	0	0	0	0	0	0	0	0	0	0	0	0	0	0
ASV2177	Bacteria	Proteobacteria	Alphaproteobacteria	Rhodobacterales	Rhodobacteraceae	Yoonia-Loktanella	0	0	0	0	0	0	0	0	0	0	0	0	0	0	0	20	0	0	0	0	0	0	0	0	0	0	0	0	0	0	0	0	0	0
ASV2178	Bacteria	Proteobacteria	Gammaproteobacteria	Salinisphaerales	Salinisphaeraceae	Salinisphaera	0	0	0	0	0	0	0	0	0	0	0	0	0	0	0	20	0	0	0	0	0	0	0	0	0	0	0	0	0	0	0	0	0	0
ASV2179	Bacteria	NB1-j	NA	NA	NA	NA	0	0	0	0	0	0	0	0	0	0	0	0	0	0	0	12	8	0	0	0	0	0	0	0	0	0	0	0	0	0	0	0	0	0
ASV2180	Bacteria	Bacteroidota	Bacteroidia	Flavobacteriales	Flavobacteriaceae	NA	0	0	0	0	0	0	0	0	0	0	0	0	0	0	0	12	0	8	0	0	0	0	0	0	0	0	0	0	0	0	0	0	0	0
ASV2181	Bacteria	NA	NA	NA	NA	NA	0	0	0	0	0	0	0	0	0	0	0	0	0	0	0	11	0	0	0	0	9	0	0	0	0	0	0	0	0	0	0	0	0	0
ASV2182	Bacteria	Actinobacteriota	Actinobacteria	Pseudonocardiales	Pseudonocardiaceae	Pseudonocardia	0	0	0	0	0	0	0	0	0	0	0	0	0	0	0	10	10	0	0	0	0	0	0	0	0	0	0	0	0	0	0	0	0	0
ASV2183	Bacteria	Patescibacteria	Gracilibacteria	JGI 0000069-P22	NA	NA	0	0	0	0	0	0	0	0	0	0	0	0	0	0	0	6	0	0	0	0	0	0	0	0	0	0	0	7	0	7	0	0	0	0
ASV2184	Bacteria	Proteobacteria	Alphaproteobacteria	NRL2	NA	NA	0	0	0	0	0	0	0	0	0	0	0	0	0	0	0	0	0	12	0	0	0	0	0	0	0	0	0	0	8	0	0	0	0	0
ASV2185	Bacteria	Proteobacteria	Alphaproteobacteria	Puniceispirillales	NA	NA	0	0	0	0	0	0	0	0	0	0	0	0	0	0	0	0	0	10	0	0	0	0	0	0	0	0	0	0	0	10	0	0	0	0
ASV2186	Bacteria	Proteobacteria	Alphaproteobacteria	Rickettsiales	Candidatus Jidaibacter	NA	0	0	0	0	0	0	0	0	0	0	0	0	0	0	0	0	0	4	0	0	0	0	0	0	0	0	5	3	8	0	0	0	0	0
ASV2187	Bacteria	Proteobacteria	Alphaproteobacteria	Rhizobiales	Beijerinckiaceae	Methylobacterium-Methylorubrum	0	0	0	0	0	0	0	0	0	0	0	0	0	0	0	0	0	0	20	0	0	0	0	0	0	0	0	0	0	0	0	0	0	0
ASV2188	Bacteria	Proteobacteria	Alphaproteobacteria	Caulobacterales	Caulobacteraceae	Brevundimonas	0	0	0	0	0	0	0	0	0	0	0	0	0	0	0	0	0	0	20	0	0	0	0	0	0	0	0	0	0	0	0	0	0	0
ASV2189	Bacteria	Bacteroidota	Bacteroidia	Flavobacteriales	Flavobacteriaceae	NA	0	0	0	0	0	0	0	0	0	0	0	0	0	0	0	0	0	0	20	0	0	0	0	0	0	0	0	0	0	0	0	0	0	0
ASV2190	Bacteria	NA	NA	NA	NA	NA	0	0	0	0	0	0	0	0	0	0	0	0	0	0	0	0	0	0	20	0	0	0	0	0	0	0	0	0	0	0	0	0	0	0
ASV2191	Bacteria	Proteobacteria	Gammaproteobacteria	Enterobacterales	Alteromonadaceae	Rheinheimera	0	0	0	0	0	0	0	0	0	0	0	0	0	0	0	0	0	0	0	4	5	0	0	0	0	0	0	0	0	11	0	0	0	0
ASV2192	Bacteria	Bacteroidota	Bacteroidia	Flavobacteriales	Flavobacteriaceae	Leeuwenhoekiella	0	0	0	0	0	0	0	0	0	0	0	0	0	0	0	0	0	0	0	0	0	0	20	0	0	0	0	0	0	0	0	0	0	0
ASV2194	Bacteria	Bacteroidota	Bacteroidia	Flavobacteriales	Flavobacteriaceae	Muricauda	0	0	0	0	0	0	0	0	0	0	0	0	0	0	0	0	0	0	0	0	0	0	11	9	0	0	0	0	0	0	0	0	0	0
ASV2197	Bacteria	Bacteroidota	Bacteroidia	Chitinophagales	Saprospiraceae	NA	19	0	0	0	0	0	0	0	0	0	0	0	0	0	0	0	0	0	0	0	0	0	0	0	0	0	0	0	0	0	0	0	0	0
ASV2198	Bacteria	Bdellovibrionota	Bdellovibrionia	Bdellovibrionales	Bdellovibrionaceae	OM27 clade	19	0	0	0	0	0	0	0	0	0	0	0	0	0	0	0	0	0	0	0	0	0	0	0	0	0	0	0	0	0	0	0	0	0
ASV2199	Bacteria	Proteobacteria	Gammaproteobacteria	Pseudomonadales	Pseudomonadaceae	Pseudomonas	19	0	0	0	0	0	0	0	0	0	0	0	0	0	0	0	0	0	0	0	0	0	0	0	0	0	0	0	0	0	0	0	0	0
ASV2200	Bacteria	Proteobacteria	Gammaproteobacteria	Pseudomonadales	Pseudomonadaceae	Pseudomonas	0	0	19	0	0	0	0	0	0	0	0	0	0	0	0	0	0	0	0	0	0	0	0	0	0	0	0	0	0	0	0	0	0	0
ASV2201	Bacteria	Myxococcota	Polyangia	Nannocystales	Nannocystaceae	NA	0	0	3	0	0	16	0	0	0	0	0	0	0	0	0	0	0	0	0	0	0	0	0	0	0	0	0	0	0	0	0	0	0	0
ASV2202	Bacteria	Proteobacteria	Alphaproteobacteria	Caulobacterales	Caulobacteraceae	Brevundimonas	0	0	0	19	0	0	0	0	0	0	0	0	0	0	0	0	0	0	0	0	0	0	0	0	0	0	0	0	0	0	0	0	0	0
ASV2203	Bacteria	Proteobacteria	Gammaproteobacteria	Salinisphaerales	Salinisphaeraceae	Salinisphaera	0	0	0	19	0	0	0	0	0	0	0	0	0	0	0	0	0	0	0	0	0	0	0	0	0	0	0	0	0	0	0	0	0	0
ASV2205	Bacteria	NA	NA	NA	NA	NA	0	0	0	4	0	0	0	0	0	0	0	0	0	0	0	4	0	0	0	0	11	0	0	0	0	0	0	0	0	0	0	0	0	0
ASV2206	Bacteria	Desulfobacterota	NA	NA	NA	NA	0	0	0	0	19	0	0	0	0	0	0	0	0	0	0	0	0	0	0	0	0	0	0	0	0	0	0	0	0	0	0	0	0	0
ASV2207	Bacteria	Bacteroidota	Bacteroidia	Flavobacteriales	NS9 marine group	NA	0	0	0	0	19	0	0	0	0	0	0	0	0	0	0	0	0	0	0	0	0	0	0	0	0	0	0	0	0	0	0	0	0	0
ASV2208	Bacteria	NA	NA	NA	NA	NA	0	0	0	0	19	0	0	0	0	0	0	0	0	0	0	0	0	0	0	0	0	0	0	0	0	0	0	0	0	0	0	0	0	0
ASV2210	Bacteria	Firmicutes	Clostridia	Peptostreptococcales-Tissierellales	Fusibacteraceae	Fusibacter	0	0	0	0	0	19	0	0	0	0	0	0	0	0	0	0	0	0	0	0	0	0	0	0	0	0	0	0	0	0	0	0	0	0
ASV2211	Bacteria	Proteobacteria	Alphaproteobacteria	Sphingomonadales	Sphingomonadaceae	Parasphingopyxis	0	0	0	0	0	19	0	0	0	0	0	0	0	0	0	0	0	0	0	0	0	0	0	0	0	0	0	0	0	0	0	0	0	0
ASV2212	Bacteria	Actinobacteriota	Actinobacteria	Micrococcales	Dermabacteraceae	Brachybacterium	0	0	0	0	0	0	19	0	0	0	0	0	0	0	0	0	0	0	0	0	0	0	0	0	0	0	0	0	0	0	0	0	0	0
ASV2213	NA	NA	NA	NA	NA	NA	0	0	0	0	0	0	11	0	5	0	0	0	0	0	0	0	0	0	0	0	3	0	0	0	0	0	0	0	0	0	0	0	0	0
ASV2214	NA	NA	NA	NA	NA	NA	0	0	0	0	0	0	5	0	3	5	0	0	0	0	0	0	0	0	0	0	6	0	0	0	0	0	0	0	0	0	0	0	0	0
ASV2216	Bacteria	NA	NA	NA	NA	NA	0	0	0	0	0	0	0	0	19	0	0	0	0	0	0	0	0	0	0	0	0	0	0	0	0	0	0	0	0	0	0	0	0	0
ASV2217	Bacteria	Proteobacteria	Alphaproteobacteria	Rhodobacterales	Rhodobacteraceae	Roseovarius	0	0	0	0	0	0	0	0	15	0	0	0	0	4	0	0	0	0	0	0	0	0	0	0	0	0	0	0	0	0	0	0	0	0
ASV2218	Bacteria	Proteobacteria	Gammaproteobacteria	Enterobacterales	Vibrionaceae	Photobacterium	0	0	0	0	0	0	0	0	0	19	0	0	0	0	0	0	0	0	0	0	0	0	0	0	0	0	0	0	0	0	0	0	0	0
ASV2219	Bacteria	Firmicutes	Clostridia	Peptostreptococcales-Tissierellales	Peptostreptococcaceae	Peptostreptococcus	0	0	0	0	0	0	0	0	0	19	0	0	0	0	0	0	0	0	0	0	0	0	0	0	0	0	0	0	0	0	0	0	0	0
ASV2220	Bacteria	Proteobacteria	Alphaproteobacteria	Rhodobacterales	Rhodobacteraceae	NA	0	0	0	0	0	0	0	0	0	19	0	0	0	0	0	0	0	0	0	0	0	0	0	0	0	0	0	0	0	0	0	0	0	0
ASV2223	Bacteria	NA	NA	NA	NA	NA	0	0	0	0	0	0	0	0	0	0	0	0	19	0	0	0	0	0	0	0	0	0	0	0	0	0	0	0	0	0	0	0	0	0
ASV2225	NA	NA	NA	NA	NA	NA	0	0	0	0	0	0	0	0	0	0	0	0	0	0	12	0	0	0	0	0	7	0	0	0	0	0	0	0	0	0	0	0	0	0
ASV2226	Bacteria	Bacteroidota	Bacteroidia	Flavobacteriales	Flavobacteriaceae	Meridianimaribacter	0	0	0	0	0	0	0	0	0	0	0	0	0	0	8	0	0	0	0	0	0	0	0	0	0	0	0	0	11	0	0	0	0	0
ASV2227	Bacteria	Bacteroidota	Bacteroidia	Cytophagales	Bernardetiaceae	Bernardetia	0	0	0	0	0	0	0	0	0	0	0	0	0	0	0	19	0	0	0	0	0	0	0	0	0	0	0	0	0	0	0	0	0	0
ASV2228	Bacteria	Proteobacteria	Gammaproteobacteria	Enterobacterales	Pseudoalteromonadaceae	Pseudoalteromonas	0	0	0	0	0	0	0	0	0	0	0	0	0	0	0	19	0	0	0	0	0	0	0	0	0	0	0	0	0	0	0	0	0	0
ASV2229	Bacteria	Bdellovibrionota	Bdellovibrionia	Bacteriovoracales	Bacteriovoracaceae	Peredibacter	0	0	0	0	0	0	0	0	0	0	0	0	0	0	0	19	0	0	0	0	0	0	0	0	0	0	0	0	0	0	0	0	0	0
ASV2230	Bacteria	NA	NA	NA	NA	NA	0	0	0	0	0	0	0	0	0	0	0	0	0	0	0	19	0	0	0	0	0	0	0	0	0	0	0	0	0	0	0	0	0	0
ASV2231	Bacteria	Actinobacteriota	Acidimicrobiia	Microtrichales	Ilumatobacteraceae	Ilumatobacter	0	0	0	0	0	0	0	0	0	0	0	0	0	0	0	15	4	0	0	0	0	0	0	0	0	0	0	0	0	0	0	0	0	0
ASV2233	Bacteria	NA	NA	NA	NA	NA	0	0	0	0	0	0	0	0	0	0	0	0	0	0	0	6	0	0	0	0	11	0	0	0	0	0	2	0	0	0	0	0	0	0
ASV2234	Bacteria	NB1-j	NA	NA	NA	NA	0	0	0	0	0	0	0	0	0	0	0	0	0	0	0	0	12	7	0	0	0	0	0	0	0	0	0	0	0	0	0	0	0	0
ASV2235	Bacteria	Chloroflexi	Anaerolineae	SBR1031	A4b	NA	0	0	0	0	0	0	0	0	0	0	0	0	0	0	0	0	0	19	0	0	0	0	0	0	0	0	0	0	0	0	0	0	0	0
ASV2236	Bacteria	Firmicutes	Bacilli	Lactobacillales	Streptococcaceae	Streptococcus	0	0	0	0	0	0	0	0	0	0	0	0	0	0	0	0	0	0	19	0	0	0	0	0	0	0	0	0	0	0	0	0	0	0
ASV2237	Bacteria	Proteobacteria	Alphaproteobacteria	Sphingomonadales	Sphingomonadaceae	Sphingorhabdus	0	0	0	0	0	0	0	0	0	0	0	0	0	0	0	0	0	0	19	0	0	0	0	0	0	0	0	0	0	0	0	0	0	0
ASV2238	Bacteria	NA	NA	NA	NA	NA	0	0	0	0	0	0	0	0	0	0	0	0	0	0	0	0	0	0	0	0	19	0	0	0	0	0	0	0	0	0	0	0	0	0
ASV2240	Bacteria	Proteobacteria	Alphaproteobacteria	NA	NA	NA	0	0	0	0	0	0	0	0	0	0	0	0	0	0	0	0	0	0	0	0	0	0	19	0	0	0	0	0	0	0	0	0	0	0
ASV2242	Bacteria	Verrucomicrobiota	Chlamydiae	Chlamydiales	NA	NA	0	0	0	0	0	0	0	0	0	0	0	0	0	0	0	0	0	0	0	0	0	0	0	0	11	8	0	0	0	0	0	0	0	0
ASV2243	Bacteria	Chloroflexi	Anaerolineae	Ardenticatenales	NA	NA	0	0	0	0	0	0	0	0	0	0	0	0	0	0	0	0	0	0	0	0	0	0	0	0	0	0	3	0	16	0	0	0	0	0
ASV2244	Bacteria	Proteobacteria	Alphaproteobacteria	Rhodobacterales	Rhodobacteraceae	NA	18	0	0	0	0	0	0	0	0	0	0	0	0	0	0	0	0	0	0	0	0	0	0	0	0	0	0	0	0	0	0	0	0	0
ASV2245	Bacteria	Proteobacteria	Gammaproteobacteria	Enterobacterales	Vibrionaceae	Vibrio	18	0	0	0	0	0	0	0	0	0	0	0	0	0	0	0	0	0	0	0	0	0	0	0	0	0	0	0	0	0	0	0	0	0
ASV2246	Bacteria	Planctomycetota	Planctomycetes	Planctomycetales	NA	NA	18	0	0	0	0	0	0	0	0	0	0	0	0	0	0	0	0	0	0	0	0	0	0	0	0	0	0	0	0	0	0	0	0	0
ASV2247	Bacteria	Actinobacteriota	Actinobacteria	Micrococcales	Micrococcaceae	Glutamicibacter	0	0	18	0	0	0	0	0	0	0	0	0	0	0	0	0	0	0	0	0	0	0	0	0	0	0	0	0	0	0	0	0	0	0
ASV2248	Bacteria	Actinobacteriota	Actinobacteria	Micrococcales	Brevibacteriaceae	Brevibacterium	0	0	18	0	0	0	0	0	0	0	0	0	0	0	0	0	0	0	0	0	0	0	0	0	0	0	0	0	0	0	0	0	0	0
ASV2249	Bacteria	Proteobacteria	Alphaproteobacteria	Caulobacterales	Caulobacteraceae	Brevundimonas	0	0	16	0	0	0	0	0	2	0	0	0	0	0	0	0	0	0	0	0	0	0	0	0	0	0	0	0	0	0	0	0	0	0
ASV2250	Bacteria	NA	NA	NA	NA	NA	0	0	9	0	0	0	0	0	6	0	0	0	0	0	3	0	0	0	0	0	0	0	0	0	0	0	0	0	0	0	0	0	0	0
ASV2251	Bacteria	Bacteroidota	Bacteroidia	Chitinophagales	NA	NA	0	0	0	18	0	0	0	0	0	0	0	0	0	0	0	0	0	0	0	0	0	0	0	0	0	0	0	0	0	0	0	0	0	0
ASV2252	Bacteria	Actinobacteriota	Actinobacteria	Micrococcales	Intrasporangiaceae	Janibacter	0	0	0	18	0	0	0	0	0	0	0	0	0	0	0	0	0	0	0	0	0	0	0	0	0	0	0	0	0	0	0	0	0	0
ASV2254	Bacteria	Actinobacteriota	Actinobacteria	Micrococcales	Micrococcaceae	Micrococcus	0	0	0	10	0	0	8	0	0	0	0	0	0	0	0	0	0	0	0	0	0	0	0	0	0	0	0	0	0	0	0	0	0	0
ASV2256	Bacteria	NA	NA	NA	NA	NA	0	0	0	8	0	0	0	0	0	0	0	0	4	0	0	2	0	0	0	0	0	0	0	0	0	0	0	4	0	0	0	0	0	0
ASV2258	Bacteria	Patescibacteria	Gracilibacteria	NA	NA	NA	0	0	0	5	0	0	0	0	0	13	0	0	0	0	0	0	0	0	0	0	0	0	0	0	0	0	0	0	0	0	0	0	0	0
ASV2259	Bacteria	Proteobacteria	Alphaproteobacteria	Rhodobacterales	Rhodobacteraceae	Ponticoccus	0	0	0	0	18	0	0	0	0	0	0	0	0	0	0	0	0	0	0	0	0	0	0	0	0	0	0	0	0	0	0	0	0	0
ASV2262	Bacteria	Bacteroidota	Bacteroidia	Bacteroidales	Marinifilaceae	NA	0	0	0	0	0	18	0	0	0	0	0	0	0	0	0	0	0	0	0	0	0	0	0	0	0	0	0	0	0	0	0	0	0	0
ASV2263	Bacteria	Bacteroidota	Bacteroidia	Cytophagales	Cyclobacteriaceae	NA	0	0	0	0	0	18	0	0	0	0	0	0	0	0	0	0	0	0	0	0	0	0	0	0	0	0	0	0	0	0	0	0	0	0
ASV2264	Bacteria	Firmicutes	Clostridia	Peptostreptococcales-Tissierellales	Fusibacteraceae	Fusibacter	0	0	0	0	0	18	0	0	0	0	0	0	0	0	0	0	0	0	0	0	0	0	0	0	0	0	0	0	0	0	0	0	0	0
ASV2265	Bacteria	NA	NA	NA	NA	NA	0	0	0	0	0	0	18	0	0	0	0	0	0	0	0	0	0	0	0	0	0	0	0	0	0	0	0	0	0	0	0	0	0	0
ASV2266	Bacteria	NA	NA	NA	NA	NA	0	0	0	0	0	0	13	0	0	0	0	0	0	0	5	0	0	0	0	0	0	0	0	0	0	0	0	0	0	0	0	0	0	0
ASV2269	Bacteria	NA	NA	NA	NA	NA	0	0	0	0	0	0	10	0	8	0	0	0	0	0	0	0	0	0	0	0	0	0	0	0	0	0	0	0	0	0	0	0	0	0
ASV2270	NA	NA	NA	NA	NA	NA	0	0	0	0	0	0	9	0	9	0	0	0	0	0	0	0	0	0	0	0	0	0	0	0	0	0	0	0	0	0	0	0	0	0
ASV2271	Bacteria	Proteobacteria	NA	NA	NA	NA	0	0	0	0	0	0	5	3	10	0	0	0	0	0	0	0	0	0	0	0	0	0	0	0	0	0	0	0	0	0	0	0	0	0
ASV2272	Bacteria	NA	NA	NA	NA	NA	0	0	0	0	0	0	3	9	6	0	0	0	0	0	0	0	0	0	0	0	0	0	0	0	0	0	0	0	0	0	0	0	0	0
ASV2273	Bacteria	Bacteroidota	Bacteroidia	Flavobacteriales	Flavobacteriaceae	Tenacibaculum	0	0	0	0	0	0	1	0	5	0	12	0	0	0	0	0	0	0	0	0	0	0	0	0	0	0	0	0	0	0	0	0	0	0
ASV2274	Bacteria	Proteobacteria	NA	NA	NA	NA	0	0	0	0	0	0	0	0	0	10	0	0	0	0	0	0	0	0	0	0	0	0	0	0	0	0	0	0	0	3	0	0	0	5
ASV2275	Bacteria	Proteobacteria	Gammaproteobacteria	Burkholderiales	Oxalobacteraceae	Massilia	0	0	0	0	0	0	0	0	0	0	18	0	0	0	0	0	0	0	0	0	0	0	0	0	0	0	0	0	0	0	0	0	0	0
ASV2277	Bacteria	Fusobacteriota	Fusobacteriia	Fusobacteriales	Fusobacteriaceae	Fusobacterium	0	0	0	0	0	0	0	0	0	0	18	0	0	0	0	0	0	0	0	0	0	0	0	0	0	0	0	0	0	0	0	0	0	0
ASV2278	Bacteria	Firmicutes	Bacilli	Lactobacillales	Streptococcaceae	Streptococcus	0	0	0	0	0	0	0	0	0	0	0	18	0	0	0	0	0	0	0	0	0	0	0	0	0	0	0	0	0	0	0	0	0	0
ASV2279	Bacteria	Firmicutes	Symbiobacteriia	Symbiobacteriales	Symbiobacteraceae	Symbiobacterium	0	0	0	0	0	0	0	0	0	0	0	18	0	0	0	0	0	0	0	0	0	0	0	0	0	0	0	0	0	0	0	0	0	0
ASV2280	Bacteria	Proteobacteria	Gammaproteobacteria	Enterobacterales	Morganellaceae	Proteus	0	0	0	0	0	0	0	0	0	0	0	18	0	0	0	0	0	0	0	0	0	0	0	0	0	0	0	0	0	0	0	0	0	0
ASV2281	Bacteria	NA	NA	NA	NA	NA	0	0	0	0	0	0	0	0	0	0	0	0	0	15	0	3	0	0	0	0	0	0	0	0	0	0	0	0	0	0	0	0	0	0
ASV2282	Bacteria	Desulfobacterota	Desulfuromonadia	Bradymonadales	NA	NA	0	0	0	0	0	0	0	0	0	0	0	0	0	0	18	0	0	0	0	0	0	0	0	0	0	0	0	0	0	0	0	0	0	0
ASV2283	Bacteria	NA	NA	NA	NA	NA	0	0	0	0	0	0	0	0	0	0	0	0	0	0	4	0	0	0	0	0	0	0	0	0	0	0	0	2	12	0	0	0	0	0
ASV2284	Bacteria	Proteobacteria	Gammaproteobacteria	Gammaproteobacteria Incertae Sedis	Unknown Family	Marinicella	0	0	0	0	0	0	0	0	0	0	0	0	0	0	0	18	0	0	0	0	0	0	0	0	0	0	0	0	0	0	0	0	0	0
ASV2286	Bacteria	Bdellovibrionota	Bdellovibrionia	Bacteriovoracales	Bacteriovoracaceae	Peredibacter	0	0	0	0	0	0	0	0	0	0	0	0	0	0	0	18	0	0	0	0	0	0	0	0	0	0	0	0	0	0	0	0	0	0
ASV2287	Bacteria	Myxococcota	Polyangia	Polyangiales	Eel-36e1D6	NA	0	0	0	0	0	0	0	0	0	0	0	0	0	0	0	9	0	0	0	0	0	0	0	0	0	0	0	0	0	9	0	0	0	0
ASV2288	Bacteria	Proteobacteria	Alphaproteobacteria	Rhizobiales	Rhizobiaceae	NA	0	0	0	0	0	0	0	0	0	0	0	0	0	0	0	5	0	13	0	0	0	0	0	0	0	0	0	0	0	0	0	0	0	0
ASV2289	Bacteria	Bacteroidota	Bacteroidia	Chitinophagales	Saprospiraceae	NA	0	0	0	0	0	0	0	0	0	0	0	0	0	0	0	0	18	0	0	0	0	0	0	0	0	0	0	0	0	0	0	0	0	0
ASV2291	Bacteria	Proteobacteria	Alphaproteobacteria	Rhodobacterales	Rhodobacteraceae	NA	0	0	0	0	0	0	0	0	0	0	0	0	0	0	0	0	18	0	0	0	0	0	0	0	0	0	0	0	0	0	0	0	0	0
ASV2292	Bacteria	Proteobacteria	Gammaproteobacteria	Pseudomonadales	NA	NA	0	0	0	0	0	0	0	0	0	0	0	0	0	0	0	0	0	13	0	0	0	5	0	0	0	0	0	0	0	0	0	0	0	0
ASV2293	Bacteria	Proteobacteria	Alphaproteobacteria	Rhodobacterales	Rhodobacteraceae	Roseobacter clade NAC11-7 lineage	0	0	0	0	0	0	0	0	0	0	0	0	0	0	0	0	0	0	18	0	0	0	0	0	0	0	0	0	0	0	0	0	0	0
ASV2294	Bacteria	NA	NA	NA	NA	NA	0	0	0	0	0	0	0	0	0	0	0	0	0	0	0	0	0	0	18	0	0	0	0	0	0	0	0	0	0	0	0	0	0	0
ASV2295	Bacteria	NA	NA	NA	NA	NA	0	0	0	0	0	0	0	0	0	0	0	0	0	0	0	0	0	0	0	0	18	0	0	0	0	0	0	0	0	0	0	0	0	0
ASV2296	Bacteria	NA	NA	NA	NA	NA	0	0	0	0	0	0	0	0	0	0	0	0	0	0	0	0	0	0	0	0	0	0	0	18	0	0	0	0	0	0	0	0	0	0
ASV2297	Bacteria	Proteobacteria	Alphaproteobacteria	Micavibrionales	NA	NA	0	0	0	0	0	0	0	0	0	0	0	0	0	0	0	0	0	0	0	0	0	0	0	0	0	0	11	0	0	0	0	0	7	0
ASV2298	Bacteria	Bacteroidota	Bacteroidia	Cytophagales	Cyclobacteriaceae	NA	0	0	0	0	0	0	0	0	0	0	0	0	0	0	0	0	0	0	0	0	0	0	0	0	0	0	0	4	0	14	0	0	0	0
ASV2299	Bacteria	Bacteroidota	Bacteroidia	Sphingobacteriales	NS11-12 marine group	NA	0	0	0	0	0	0	0	0	0	0	0	0	0	0	0	0	0	0	0	0	0	0	0	0	0	0	0	0	14	4	0	0	0	0
ASV2300	Bacteria	Proteobacteria	Alphaproteobacteria	Rhodobacterales	Rhodobacteraceae	Limibaculum	0	0	0	0	0	0	0	0	0	0	0	0	0	0	0	0	0	0	0	0	0	0	0	0	0	0	0	0	0	18	0	0	0	0
ASV2301	Bacteria	NA	NA	NA	NA	NA	0	0	0	0	0	0	0	0	0	0	0	0	0	0	0	0	0	0	0	0	0	0	0	0	0	0	0	0	0	0	18	0	0	0
ASV2302	Bacteria	Bacteroidota	Bacteroidia	Flavobacteriales	Flavobacteriaceae	NA	0	0	0	0	0	0	0	0	0	0	0	0	0	0	0	0	0	0	0	0	0	0	0	0	0	0	0	0	0	0	18	0	0	0
ASV2303	Bacteria	Proteobacteria	NA	NA	NA	NA	0	0	0	0	0	0	0	0	0	0	0	0	0	0	0	0	0	0	0	0	0	0	0	0	0	0	0	0	0	0	6	0	0	12
ASV2304	Bacteria	Proteobacteria	Alphaproteobacteria	Rhizobiales	Rhizobiaceae	NA	0	0	0	0	0	0	0	0	0	0	0	0	0	0	0	0	0	0	0	0	0	0	0	0	0	0	0	0	0	0	0	0	12	6
ASV2305	Bacteria	Bacteroidota	Bacteroidia	Flavobacteriales	Flavobacteriaceae	NA	17	0	0	0	0	0	0	0	0	0	0	0	0	0	0	0	0	0	0	0	0	0	0	0	0	0	0	0	0	0	0	0	0	0
ASV2306	Bacteria	Proteobacteria	Gammaproteobacteria	Pseudomonadales	Halieaceae	Halioglobus	12	0	0	0	0	5	0	0	0	0	0	0	0	0	0	0	0	0	0	0	0	0	0	0	0	0	0	0	0	0	0	0	0	0
ASV2307	Bacteria	Proteobacteria	Gammaproteobacteria	Enterobacterales	Colwelliaceae	Colwellia	0	17	0	0	0	0	0	0	0	0	0	0	0	0	0	0	0	0	0	0	0	0	0	0	0	0	0	0	0	0	0	0	0	0
ASV2308	Bacteria	NA	NA	NA	NA	NA	0	17	0	0	0	0	0	0	0	0	0	0	0	0	0	0	0	0	0	0	0	0	0	0	0	0	0	0	0	0	0	0	0	0
ASV2309	Bacteria	Firmicutes	Clostridia	Peptostreptococcales-Tissierellales	Anaerovoracaceae	[Eubacterium] brachy group	0	3	0	0	0	8	0	0	0	0	0	0	0	0	0	0	0	0	0	0	0	0	0	4	0	0	2	0	0	0	0	0	0	0
ASV2312	Bacteria	NA	NA	NA	NA	NA	0	0	2	0	0	0	0	0	0	0	15	0	0	0	0	0	0	0	0	0	0	0	0	0	0	0	0	0	0	0	0	0	0	0
ASV2313	Bacteria	Firmicutes	Bacilli	Bacillales	Bacillaceae	Bacillus	0	0	0	17	0	0	0	0	0	0	0	0	0	0	0	0	0	0	0	0	0	0	0	0	0	0	0	0	0	0	0	0	0	0
ASV2314	Bacteria	Proteobacteria	Gammaproteobacteria	Nitrosococcales	Methylophagaceae	Methylophaga	0	0	0	17	0	0	0	0	0	0	0	0	0	0	0	0	0	0	0	0	0	0	0	0	0	0	0	0	0	0	0	0	0	0
ASV2315	Bacteria	Proteobacteria	NA	NA	NA	NA	0	0	0	8	0	0	0	0	0	0	0	0	0	0	0	0	0	0	0	0	0	0	0	0	0	0	0	0	0	0	0	0	0	9
ASV2316	Bacteria	Desulfobacterota	Desulfuromonadia	PB19	NA	NA	0	0	0	0	17	0	0	0	0	0	0	0	0	0	0	0	0	0	0	0	0	0	0	0	0	0	0	0	0	0	0	0	0	0
ASV2317	Bacteria	NA	NA	NA	NA	NA	0	0	0	0	17	0	0	0	0	0	0	0	0	0	0	0	0	0	0	0	0	0	0	0	0	0	0	0	0	0	0	0	0	0
ASV2320	Bacteria	NB1-j	NA	NA	NA	NA	0	0	0	0	0	17	0	0	0	0	0	0	0	0	0	0	0	0	0	0	0	0	0	0	0	0	0	0	0	0	0	0	0	0
ASV2321	Bacteria	Verrucomicrobiota	Chlamydiae	Chlamydiales	NA	NA	0	0	0	0	0	17	0	0	0	0	0	0	0	0	0	0	0	0	0	0	0	0	0	0	0	0	0	0	0	0	0	0	0	0
ASV2322	Bacteria	Proteobacteria	Alphaproteobacteria	Rhodobacterales	Rhodobacteraceae	Roseobacter clade NAC11-7 lineage	0	0	0	0	0	17	0	0	0	0	0	0	0	0	0	0	0	0	0	0	0	0	0	0	0	0	0	0	0	0	0	0	0	0
ASV2323	Bacteria	Proteobacteria	Alphaproteobacteria	Rhizobiales	Rhizobiaceae	Cohaesibacter	0	0	0	0	0	17	0	0	0	0	0	0	0	0	0	0	0	0	0	0	0	0	0	0	0	0	0	0	0	0	0	0	0	0
ASV2324	Bacteria	Nitrospirota	Nitrospiria	Nitrospirales	Nitrospiraceae	Nitrospira	0	0	0	0	0	17	0	0	0	0	0	0	0	0	0	0	0	0	0	0	0	0	0	0	0	0	0	0	0	0	0	0	0	0
ASV2325	Bacteria	Proteobacteria	Alphaproteobacteria	Rhizobiales	Rhizobiaceae	NA	0	0	0	0	0	17	0	0	0	0	0	0	0	0	0	0	0	0	0	0	0	0	0	0	0	0	0	0	0	0	0	0	0	0
ASV2328	Bacteria	Desulfobacterota	Desulfuromonadia	Bradymonadales	NA	NA	0	0	0	0	0	0	5	0	4	8	0	0	0	0	0	0	0	0	0	0	0	0	0	0	0	0	0	0	0	0	0	0	0	0
ASV2329	Bacteria	NA	NA	NA	NA	NA	0	0	0	0	0	0	4	4	2	0	0	0	0	0	0	4	0	0	0	0	0	0	0	0	0	0	0	3	0	0	0	0	0	0
ASV2330	Bacteria	Proteobacteria	Alphaproteobacteria	Parvibaculales	NA	NA	0	0	0	0	0	0	0	0	17	0	0	0	0	0	0	0	0	0	0	0	0	0	0	0	0	0	0	0	0	0	0	0	0	0
ASV2331	Bacteria	Verrucomicrobiota	Chlamydiae	Chlamydiales	NA	NA	0	0	0	0	0	0	0	0	17	0	0	0	0	0	0	0	0	0	0	0	0	0	0	0	0	0	0	0	0	0	0	0	0	0
ASV2332	Bacteria	Proteobacteria	Gammaproteobacteria	Pseudomonadales	Oleiphilaceae	Oleiphilus	0	0	0	0	0	0	0	0	7	10	0	0	0	0	0	0	0	0	0	0	0	0	0	0	0	0	0	0	0	0	0	0	0	0
ASV2333	Bacteria	NA	NA	NA	NA	NA	0	0	0	0	0	0	0	0	0	17	0	0	0	0	0	0	0	0	0	0	0	0	0	0	0	0	0	0	0	0	0	0	0	0
ASV2334	Bacteria	Proteobacteria	Alphaproteobacteria	Rhodobacterales	Rhodobacteraceae	NA	0	0	0	0	0	0	0	0	0	17	0	0	0	0	0	0	0	0	0	0	0	0	0	0	0	0	0	0	0	0	0	0	0	0
ASV2335	Bacteria	Bacteroidota	Bacteroidia	Flavobacteriales	Flavobacteriaceae	Tenacibaculum	0	0	0	0	0	0	0	0	0	17	0	0	0	0	0	0	0	0	0	0	0	0	0	0	0	0	0	0	0	0	0	0	0	0
ASV2336	Bacteria	NA	NA	NA	NA	NA	0	0	0	0	0	0	0	0	0	5	0	0	0	0	0	0	0	0	0	0	0	0	0	0	0	0	0	0	3	0	0	0	0	9
ASV2337	Bacteria	Bacteroidota	Bacteroidia	Bacteroidales	Porphyromonadaceae	Falsiporphyromonas	0	0	0	0	0	0	0	0	0	0	17	0	0	0	0	0	0	0	0	0	0	0	0	0	0	0	0	0	0	0	0	0	0	0
ASV2338	Bacteria	NA	NA	NA	NA	NA	0	0	0	0	0	0	0	0	0	0	17	0	0	0	0	0	0	0	0	0	0	0	0	0	0	0	0	0	0	0	0	0	0	0
ASV2339	Bacteria	Bacteroidota	Bacteroidia	Bacteroidales	Bacteroidaceae	Bacteroides	0	0	0	0	0	0	0	0	0	0	17	0	0	0	0	0	0	0	0	0	0	0	0	0	0	0	0	0	0	0	0	0	0	0
ASV2341	Bacteria	Bacteroidota	Bacteroidia	Bacteroidales	Porphyromonadaceae	Porphyromonas	0	0	0	0	0	0	0	0	0	0	0	17	0	0	0	0	0	0	0	0	0	0	0	0	0	0	0	0	0	0	0	0	0	0
ASV2342	Bacteria	NA	NA	NA	NA	NA	0	0	0	0	0	0	0	0	0	0	0	0	17	0	0	0	0	0	0	0	0	0	0	0	0	0	0	0	0	0	0	0	0	0
ASV2343	Bacteria	Proteobacteria	Alphaproteobacteria	NA	NA	NA	0	0	0	0	0	0	0	0	0	0	0	0	17	0	0	0	0	0	0	0	0	0	0	0	0	0	0	0	0	0	0	0	0	0
ASV2344	Bacteria	Actinobacteriota	Actinobacteria	Propionibacteriales	Propionibacteriaceae	Cutibacterium	0	0	0	0	0	0	0	0	0	0	0	0	10	0	0	0	0	0	7	0	0	0	0	0	0	0	0	0	0	0	0	0	0	0
ASV2345	Bacteria	NA	NA	NA	NA	NA	0	0	0	0	0	0	0	0	0	0	0	0	0	4	0	0	13	0	0	0	0	0	0	0	0	0	0	0	0	0	0	0	0	0
ASV2346	Bacteria	Proteobacteria	Alphaproteobacteria	Rhodobacterales	Rhodobacteraceae	Aliiroseovarius	0	0	0	0	0	0	0	0	0	0	0	0	0	0	17	0	0	0	0	0	0	0	0	0	0	0	0	0	0	0	0	0	0	0
ASV2347	Bacteria	Verrucomicrobiota	NA	NA	NA	NA	0	0	0	0	0	0	0	0	0	0	0	0	0	0	2	15	0	0	0	0	0	0	0	0	0	0	0	0	0	0	0	0	0	0
ASV2348	Bacteria	Proteobacteria	Gammaproteobacteria	Coxiellales	Coxiellaceae	Coxiella	0	0	0	0	0	0	0	0	0	0	0	0	0	0	0	17	0	0	0	0	0	0	0	0	0	0	0	0	0	0	0	0	0	0
ASV2349	Bacteria	Proteobacteria	Gammaproteobacteria	NA	NA	NA	0	0	0	0	0	0	0	0	0	0	0	0	0	0	0	17	0	0	0	0	0	0	0	0	0	0	0	0	0	0	0	0	0	0
ASV2351	Bacteria	NA	NA	NA	NA	NA	0	0	0	0	0	0	0	0	0	0	0	0	0	0	0	17	0	0	0	0	0	0	0	0	0	0	0	0	0	0	0	0	0	0
ASV2352	Bacteria	NA	NA	NA	NA	NA	0	0	0	0	0	0	0	0	0	0	0	0	0	0	0	17	0	0	0	0	0	0	0	0	0	0	0	0	0	0	0	0	0	0
ASV2353	Bacteria	Proteobacteria	Alphaproteobacteria	Rhizobiales	Rhizobiaceae	Pseudahrensia	0	0	0	0	0	0	0	0	0	0	0	0	0	0	0	11	0	0	0	0	0	0	0	0	0	0	6	0	0	0	0	0	0	0
ASV2354	Bacteria	Proteobacteria	Alphaproteobacteria	Sphingomonadales	Sphingomonadaceae	Altererythrobacter	0	0	0	0	0	0	0	0	0	0	0	0	0	0	0	9	0	6	0	0	0	0	0	0	0	0	2	0	0	0	0	0	0	0
ASV2355	Bacteria	Planctomycetota	OM190	NA	NA	NA	0	0	0	0	0	0	0	0	0	0	0	0	0	0	0	8	0	0	0	0	0	0	0	0	0	0	0	0	0	3	0	0	0	6
ASV2356	Bacteria	Proteobacteria	Alphaproteobacteria	Rhizobiales	Rhizobiaceae	Ahrensia	0	0	0	0	0	0	0	0	0	0	0	0	0	0	0	5	0	0	0	0	0	0	0	0	0	0	0	7	0	0	0	0	0	5
ASV2357	Bacteria	Proteobacteria	Gammaproteobacteria	Burkholderiales	Comamonadaceae	NA	0	0	0	0	0	0	0	0	0	0	0	0	0	0	0	0	17	0	0	0	0	0	0	0	0	0	0	0	0	0	0	0	0	0
ASV2358	Bacteria	Proteobacteria	Gammaproteobacteria	Burkholderiales	Comamonadaceae	NA	0	0	0	0	0	0	0	0	0	0	0	0	0	0	0	0	17	0	0	0	0	0	0	0	0	0	0	0	0	0	0	0	0	0
ASV2359	Bacteria	Proteobacteria	Gammaproteobacteria	Enterobacterales	Alteromonadaceae	Alteromonas	0	0	0	0	0	0	0	0	0	0	0	0	0	0	0	0	0	17	0	0	0	0	0	0	0	0	0	0	0	0	0	0	0	0
ASV2360	Bacteria	Proteobacteria	Alphaproteobacteria	Rhizobiales	Hyphomicrobiaceae	Filomicrobium	0	0	0	0	0	0	0	0	0	0	0	0	0	0	0	0	0	17	0	0	0	0	0	0	0	0	0	0	0	0	0	0	0	0
ASV2361	Bacteria	Firmicutes	Bacilli	Lactobacillales	Carnobacteriaceae	Desemzia	0	0	0	0	0	0	0	0	0	0	0	0	0	0	0	0	0	0	17	0	0	0	0	0	0	0	0	0	0	0	0	0	0	0
ASV2362	Bacteria	Proteobacteria	Gammaproteobacteria	Pseudomonadales	Marinomonadaceae	Marinomonas	0	0	0	0	0	0	0	0	0	0	0	0	0	0	0	0	0	0	17	0	0	0	0	0	0	0	0	0	0	0	0	0	0	0
ASV2363	Bacteria	Proteobacteria	Alphaproteobacteria	Rhodobacterales	Rhodobacteraceae	NA	0	0	0	0	0	0	0	0	0	0	0	0	0	0	0	0	0	0	17	0	0	0	0	0	0	0	0	0	0	0	0	0	0	0
ASV2364	Bacteria	Proteobacteria	Gammaproteobacteria	Pseudomonadales	Pseudomonadaceae	Pseudomonas	0	0	0	0	0	0	0	0	0	0	0	0	0	0	0	0	0	0	0	0	17	0	0	0	0	0	0	0	0	0	0	0	0	0
ASV2367	Bacteria	NA	NA	NA	NA	NA	0	0	0	0	0	0	0	0	0	0	0	0	0	0	0	0	0	0	0	0	0	17	0	0	0	0	0	0	0	0	0	0	0	0
ASV2368	Bacteria	NA	NA	NA	NA	NA	0	0	0	0	0	0	0	0	0	0	0	0	0	0	0	0	0	0	0	0	0	0	0	0	17	0	0	0	0	0	0	0	0	0
ASV2370	Bacteria	Proteobacteria	Gammaproteobacteria	Pseudomonadales	Moraxellaceae	[Agitococcus] lubricus group	0	0	0	0	0	0	0	0	0	0	0	0	0	0	0	0	0	0	0	0	0	0	0	0	0	0	0	8	9	0	0	0	0	0
ASV2371	Bacteria	Bacteroidota	Bacteroidia	Bacteroidales	Marinifilaceae	Marinifilum	0	0	0	0	0	0	0	0	0	0	0	0	0	0	0	0	0	0	0	0	0	0	0	0	0	0	0	0	17	0	0	0	0	0
ASV2372	Bacteria	Myxococcota	Polyangia	Nannocystales	Nannocystaceae	NA	0	0	0	0	0	0	0	0	0	0	0	0	0	0	0	0	0	0	0	0	0	0	0	0	0	0	0	0	0	17	0	0	0	0
ASV2373	NA	NA	NA	NA	NA	NA	0	0	0	0	0	0	0	0	0	0	0	0	0	0	0	0	0	0	0	0	0	0	0	0	0	0	0	0	0	0	8	0	9	0
[truncated: 2,353 more rows]
