# Supplementary material for: Sole microbiome progression in a hatchery life cycle, from egg to juvenile
Source: Front Microbiol. 2023 Jun 26;14:1188876. doi: 10.3389/fmicb.2023.1188876 (PMC10331008; doi:10.3389/fmicb.2023.1188876)
Supplement: Supplementary file 6 [file Table_5.XLSX]

## Sheet: final_table
Table S5. Relative genus distribution of the functional groups (probiotic, potentially pathogenic and nitrifying) ordered by sample
Sample	S1	S2	S3	S4	S5	S6	S7	S8	S9	S10	S11	S12	S13	S14	S15	S16	S17	S18	S19	S20	S21	S22	S23	S24	S25	S26	S27	S28	S29	S30	S31	S32	S33	S34
Age	-2	-2	2	2	14	14	49	49	49	49	49	49	49	49	119	119	119	119	119	119	119	119	146	146	146	146	146	146	146	146	Brineshrimp	Brineshrimp	Rotifer	Rotifer
Sample_type	Egg	Egg	Larvae	Larvae	Larvae	Larvae	Mucus	Mucus	Gill	Gill	Intestine	Intestine	Fin	Fin	Mucus	Mucus	Gill	Gill	Intestine	Intestine	Fin	Fin	Mucus	Mucus	Gill	Gill	Intestine	Intestine	Fin	Fin	Brineshrimp	Brineshrimp	Rotifer	Rotifer
System	Incubators	Incubators	Larvae	Larvae	Larvae	Larvae	Weaning	Weaning	Weaning	Weaning	Weaning	Weaning	Weaning	Weaning	Pre-Ongrowing	Pre-Ongrowing	Pre-Ongrowing	Pre-Ongrowing	Pre-Ongrowing	Pre-Ongrowing	Pre-Ongrowing	Pre-Ongrowing	Pre-Ongrowing	Pre-Ongrowing	Pre-Ongrowing	Pre-Ongrowing	Pre-Ongrowing	Pre-Ongrowing	Pre-Ongrowing	Pre-Ongrowing	Brineshrimp	Brineshrimp	Rotifer	Rotifer
Probiotic Genus Abundance (%)
Pseudoalteromonas	10.9476	25.4442	0.308642	0.590176	1.1719	31.5933	1.97273	1.26948	3.84161	4.75793	0.718716	0.673535	2.62823	2.28869	1.12163	2.01496	2.10846	0.0909002	0.266297	0	0.178417	1.85814	1.3637	1.12902	0.445411	0.0903901	1.40331	2.41918	0.847129	0.681231	0	0.0622112	1.03608	0.609957
Phaeobacter	1.36823	6.13699	0.385802	0.393451	1.63979	6.36646	0	0	0.0591017	0.221202	0.87132	0	0.017329	0.103444	0	0.307702	0	0.186714	0	0	0	0	2.169	5.23626	2.00565	1.19886	0.292691	0.197118	0.250609	0.0798685	0	0	0.0998627	0
Shewanella	0.0174966	0.0229796	0	0	0	0	0.471424	6.42341	0.723995	0.617696	3.0127	0.413457	0.872227	17.3656	0	0.00827157	0	0	0.181082	0.0201445	0	0.105025	0	0	0	0	0	0	0.0211782	0	0.0632191	0	0	0
Alteromonas	0	0	0.578704	0.863054	0.0950187	0	0	0	0	0	0	0	0	0	0	0	0	0.0417649	0	0	0	0	1.5506	0.900837	0.363362	0.7255	0	0	0	0	0	0	0	0
Pseudomonas	0.117227	0.00430867	6.75154	1.6563	0.0230348	0	0.409777	0.129228	0	0.066778	0.0590726	0.773565	0.404344	0.0646524	0.0788644	0.160469	0.0593237	0.0565055	6.11064	0.0075542	0.374101	0.597835	0.346117	0.389808	0.00781423	0	0.0962271	0.0752634	0.201193	0.178529	0.0948287	0.35253	1.43553	1.11276
Streptococcus	0	0	0.0900206	0.139612	0	0	0.0290107	0	0	0.0876461	0.467658	1.85722	0.127079	0.0129305	0	0	0	0	0.184633	0.0075542	0	0	0	0	0	0	0	0	0	0	0	0	0	0
Weissella	0	0	0	0	0	0	0	0	0	0.279633	0.374126	2.04728	0	0.0215508	0	0	0	0	0.0142025	0.0075542	0	0	0	0	0	0	0	0	0	0	0	0	0	0
Bacillus	0	0.00861735	2.25051	0.310953	0	0	0.417029	0.0912201	0.214243	0.308848	0.413508	1.05032	0.704713	0.163786	0.0613389	0.0562467	0	0	0	0	0	0	0	0	0	0	0	0	0	0	0	0.0622112	0	0.0206067
Vagococcus	0	0	0	0	0	0	0	0	0	0.0626043	0.45289	0.863592	0	0	0	0	0	0	0.0355063	0	0	0	0	0	0	0	0	0	0	0	0	0	0	0
Roseobacter	0	0	0	0	0	0	0	0	0.169917	0	0.0590726	0	0	0.232749	0.0701016	0.120765	0.113704	0.378341	0	0	0	0	0	0	0	0	0.144341	0.103935	0.180015	0.112755	0	0	0	0.111276
Leuconostoc	0	0	0	0	0	0	0	0	0	0	0.068918	0.220066	0	0	0	0	0	0	0.0177532	0	0	0	0	0	0	0	0	0	0	0	0.0126438	0	0	0
Aeromonas	0	0	0	0	0	0	0	0	0.155142	0	0.137836	0.240072	0.0577634	0	0	0.0148888	0	0	0	0	0	0	0	0	0	0	0	0	0	0.0140944	0	0	0	0
Latilactobacillus	0	0	0	0	0	0	0	0	0	0.0208681	0	0.166717	0	0	0	0	0	0	0.209487	0	0	0	0	0	0	0	0	0	0	0	0	0	0	0
Streptomyces	0	0	0.668724	0.184034	0	0	0	0	0	0	0.0443044	0.0633523	0.0866451	0.0129305	0	0	0	0.00982704	0	0	0	0	0	0	0	0	0	0	0	0	0	0	0	0
Lactococcus	0	0	0	0	0	0	0	0	0	0	0.118145	0.12337	0	0	0	0	0	0	0.0639114	0.0176265	0	0	0	0	0	0	0	0	0	0	0	0	0	0
Limosilactobacillus	0	0	0	0	0	0	0	0	0	0.0417362	0.0492271	0.230069	0	0	0	0	0	0	0	0	0	0	0	0	0	0	0	0	0	0	0	0	0	0
Aerosphaera	0	0	0	0	0	0	0	0	0	0	0	0	0	0	0	0	0	0	0.319557	0	0	0	0	0	0	0	0	0	0	0	0	0	0	0
Bifidobacterium	0	0	0	0	0	0	0.0942849	0	0	0	0.0246136	0.283418	0	0	0	0	0	0	0.0106519	0	0	0	0	0	0	0	0	0	0	0	0	0	0	0
Granulicatella	0	0	0	0.0253839	0	0	0	0	0	0	0.0246136	0	0	0	0	0	0	0	0.156228	0	0	0	0	0	0	0	0	0	0	0	0	0	0	0
Gardnerella	0	0	0.141461	0.196725	0	0	0	0	0	0	0	0	0	0	0	0	0	0	0	0	0	0	0	0	0	0	0	0	0	0	0	0	0	0
Pediococcus	0	0	0.0385802	0	0	0	0	0	0	0	0	0	0	0	0	0	0	0	0.0994177	0	0	0	0	0	0	0	0	0	0	0	0	0	0	0
Unclassified	0	0	0.308642	0	0	0	0	0	0	0	0	0	0	0	0.0525762	0.00827157	0	0	0	0	0	0	0	0	0	0	0	0	0	0	0	0	0	0
Unclassified	0	0	0	0	0	0	0	0	0	0	0	0	0	0	0	0	0	0	0.0852152	0	0	0	0	0	0	0	0	0	0	0	0	0	0	0
Desemzia	0	0	0	0	0	0	0	0	0	0	0.0393817	0	0	0	0	0	0	0	0.0603607	0	0	0	0	0	0	0	0	0	0	0	0	0	0	0
Ligilactobacillus	0	0	0	0	0	0	0	0	0	0	0	0.050015	0	0	0	0	0	0	0.0568101	0	0	0	0	0	0	0	0	0	0	0	0	0	0	0
Brochothrix	0	0	0	0	0	0	0	0	0	0	0	0	0	0	0	0	0	0	0.0497088	0	0	0	0	0	0	0	0	0	0	0	0	0	0	0
Enterococcus	0.0139973	0	0	0.0317299	0	0	0	0	0	0	0	0	0	0	0	0	0	0	0	0	0	0	0	0	0	0	0	0	0	0	0	0	0	0
Carnobacterium	0	0	0	0	0	0	0	0	0	0	0	0	0	0	0	0	0	0	0.0568101	0	0	0	0	0	0	0	0	0	0	0	0	0	0	0
Loigolactobacillus	0	0	0	0	0	0	0	0	0	0	0	0	0	0	0	0	0	0	0.0319557	0	0	0	0	0	0	0	0	0	0	0	0	0	0	0
Lactiplantibacillus	0	0	0	0	0	0	0	0	0	0	0	0.020006	0	0	0	0	0	0	0	0	0	0	0	0	0	0	0	0	0	0	0	0	0	0
Lactobacillus	0	0	0.0643004	0.0190379	0	0	0	0	0	0	0	0.0433463	0	0	0	0	0	0	0.0497088	0	0	0	0	0	0	0	0	0	0	0	0	0	0	0
Dellaglioa	0	0	0	0	0	0	0	0	0	0	0	0	0	0	0	0	0	0	0.0177532	0	0	0	0	0	0	0	0	0	0	0	0	0	0	0
Liquorilactobacillus	0	0	0	0	0	0	0	0	0	0.0166945	0	0	0	0	0	0	0	0	0	0	0	0	0	0	0	0	0	0	0	0	0	0	0	0
Facklamia	0	0	0	0	0	0	0	0	0	0	0	0.0133373	0	0	0	0	0	0	0	0	0	0	0	0	0	0	0	0	0	0	0	0	0	0
Pathogenic Genus
Tenacibaculum	7.81048	23.7149	0.385802	0.74248	0.440541	24.1721	1.37801	0.395287	1.50709	1.08932	0.945161	0.253409	0.30037	2.03871	0.122678	0.0711355	0.0346055	0.0786164	0.408323	0	0	0	0.0299968	0	0.570439	0.5804	3.55238	0.111103	0.070594	0.371153	0	0	0	0.0824266
Vibrio	0.797844	0.848809	0	0.15865	11.5145	0.458994	0.757905	2.7366	0.435875	0.500835	0.334745	0.350105	1.04552	2.35335	3.67157	2.67172	0.921989	0.304638	1.77532	46.3375	1.4446	1.44611	43.8991	34.9306	0.282615	0.130828	2.76252	3.25783	0.550634	0.864459	15.3243	0.782083	1.68518	1.39713
Mycoplasma	0	0	0	0	0	0	0	0	0	0	0	0	0	0	0.19278	0.138962	0	0	0.39057	27.4595	0	0	0	0	0.0195356	0.0214082	0.052123	0.0680955	0.0388267	0.032887	27.3676	38.4969	0	0.0206067
Photobacterium	0	0	0	0	0	0	0.134175	0.0608134	0	0.413189	0.679334	2.05062	0.0462107	0.155166	0.131441	0.0330863	0	0	0.259196	0	0	0	0	0	0	0	0	0	0	0	0.252876	0.0740609	0	0
Nitrifying Genus
Nitrospira	0.0227456	0	0	0	0	0.0202148	0	0	0	0	0	0	0	0	0	0.0463208	0.0173027	0.127752	0.134924	0	0.0172662	0.0161577	0	0	0	0	0.0240568	0.118271	0.0882426	0	0	0	0	0.037092
Unclassified Nitrosomonadaceae	0	0	0	0.101536	0	0	0	0	0	0	0	0	0	0	0	0	0	0	0	0	0	0	0	0	0	0	0	0	0	0	0	0	0	0
Nitrosomonas	0	0	0	0	0	0.00713462	0	0	0	0	0	0	0	0	0	0.00496294	0.00988728	0	0	0	0	0	0	0	0	0	0	0.0215038	0.0141188	0	0	0	0.0499313	0
Unclassified Nitrosococcaceae	0	0	0	0	0	0	0	0	0	0	0	0	0	0	0.0438135	0	0	0	0	0	0	0	0	0	0	0	0	0	0	0	0	0	0	0
